# Supplementary material for: Metagenomics reveals spatial variation in cyanobacterial composition, function, and biosynthetic potential in the Winam Gulf, Lake Victoria, Kenya
Source: Appl Environ Microbiol. 2025 Jan 8;91(2):e01507-24. doi: 10.1128/aem.01507-24 (PMC11837572; doi:10.1128/aem.01507-24)
Supplement: Supplemental tables — Tables S1 to S6. [file aem.01507-24-s0007.xlsx]

## Sheet: SITable1
SRA_ID	BioProject	SRA_Accession	Site_Name	Associated_publication	Replicate_id	Seq_ID	StudyID	Sample_type	Lake/river	Lat	Lon	Collection_date	Env_broad_scale	Site_depth (m)	Sampling_depth (m)	Preservation	Filter_size (um)	pH	Temp (C)	Nitrate (ug/L)	Diss_oxygen (mg/L)	Conductivity (uS/cm)	Secchi (m)	Turbidity (NTU)	Microcystin (ug/L)	TN:TP	Chlorophyll_a (ug/L)	Total_phosphorus (ug/L)	Dissolved_phosphorus (ug/L)	Soluble_reactive_phosphorus (ug/L)	Ammonia (ug/L)	Nitrate_Nitrite (umol/L)	Nitrite (umol/L)	Silicate (umol/L)	Total_nitrogen (umol/L)	Total_dissolved_nitrogen (ug/L)	Weather	Wave_height (m)	Wind_speed (knots)	Salinity	Atmospheric_temperature (C)	Particulate_cylindrospermopsin (ng/mL)	ORP (mV)	Algal_Torch_cyano_sonde (cells/L)	Algal_Torch_sonde_total cells (cells/L)	Algal_Torch_%_cells_cyano	Site_Description	Station_observations	Site_Classification
LV_1	PRJNA1119566	SAMN41659670	7. Asembo Bay	Hart et al. 2024	A	samp_4307	set_55	metagenome	Lake Victoria	-0.1961	34.3886	2022-06-25	large freshwater lake biome [ENVO:00000891]	5.4	1	Zymo RNA/DNA Shield	0.2	7.1	25.5	34.9	5.61	146.4	0.8	10.1	0.11	NA	151.07	NA	NA	43	53	NA	NA	NA	NA	NA	windy and choppy, cold	NA	NA	0.07	NA	NA	516	20500000	75200000	27.2606	Site 16 Nearshore R1	nearshore	Nearshore
LV_2	PRJNA1119566	SAMN41659671	7. Asembo Bay	Hart et al. 2024	B	samp_4308	set_55	metagenome	Lake Victoria	-0.1961	34.3886	2022-06-25	large freshwater lake biome [ENVO:00000891]	5.4	1	Zymo RNA/DNA Shield	0.2	7.1	25.5	34.9	5.61	146.4	0.8	10.1	0.11	NA	151.07	NA	NA	43	53	NA	NA	NA	NA	NA	windy and choppy, cold	NA	NA	0.07	NA	NA	516	20500000	75200000	27.2606	Site 16 Nearshore R2	nearshore	Nearshore
LV_3	PRJNA1119566	SAMN41659672	8. Ndere Island	Hart et al. 2024	A	samp_4309	set_55	metagenome	Lake Victoria	-0.2331	34.4964	2022-06-25	large freshwater lake biome [ENVO:00000891]	6.8	1	Zymo RNA/DNA Shield	0.2	7.1	24.8	26.1	6.9	140.02	0.9	14.1	0.03	NA	144.37	NA	NA	37.8	29.9	NA	NA	NA	NA	NA	cool, sun emerging	NA	NA	0.07	NA	NA	38.4	13600000	22600000	60.177	Site 17 Mid-shore R1	midshore	Offshore
LV_4	PRJNA1119566	SAMN41659673	8. Ndere Island	Hart et al. 2024	B	samp_4310	set_55	metagenome	Lake Victoria	-0.2331	34.4964	2022-06-25	large freshwater lake biome [ENVO:00000891]	6.8	1	Zymo RNA/DNA Shield	0.2	7.1	24.8	26.1	6.9	140.02	0.9	14.1	0.03	NA	144.37	NA	NA	37.8	29.9	NA	NA	NA	NA	NA	cool, sun emerging	NA	NA	0.07	NA	NA	38.4	13600000	22600000	60.177	Site 17 Mid-shore R2	midshore	Offshore
LV_5	PRJNA1119566	SAMN41659674	9. Mid Gulf	Hart et al. 2024	A	samp_4311	set_55	metagenome	Lake Victoria	-0.2466	34.6033	2022-06-25	large freshwater lake biome [ENVO:00000891]	6.8	1	Zymo RNA/DNA Shield	0.2	7.6	25	32.1	7.17	144.7	0.8	14.5	0.14	NA	33.86	NA	NA	43.5	8.5	NA	NA	NA	NA	NA	cool, sun emerging	NA	NA	0.07	NA	NA	153.8	12800000	23700000	54.0084	Site 18 Offshore R1	offshore	Offshore
LV_6	PRJNA1119566	SAMN41659675	9. Mid Gulf	Hart et al. 2024	B	samp_4312	set_55	metagenome	Lake Victoria	-0.2466	34.6033	2022-06-25	large freshwater lake biome [ENVO:00000891]	6.8	1	Zymo RNA/DNA Shield	0.2	7.6	25	32.1	7.17	144.7	0.8	14.5	0.14	NA	33.86	NA	NA	43.5	8.5	NA	NA	NA	NA	NA	cool, sun emerging	NA	NA	0.07	NA	NA	153.8	12800000	23700000	54.0084	Site 18 Offshore R2	offshore	Offshore
LV_7	PRJNA1119566	SAMN41659676	5. Mbita East	Hart et al. 2024	A	samp_4313	set_55	metagenome	Lake Victoria	-0.4155	34.2097	2022-06-24	large freshwater lake biome [ENVO:00000891]	13	1	Zymo RNA/DNA Shield	0.2	7.4	25.5	20.9	8.05	108.7	1.4	8.3	0.03	NA	24.61	NA	NA	40.7	19.6	NA	NA	NA	NA	NA	Storm last night, sunny	NA	NA	0.05	NA	NA	208.6	1800000	7690000	23.407	Site 12 WC Diatoms R1	Whole water column diatoms	Near/Outside Rusinga Channel
LV_8	PRJNA1119566	SAMN41659677	5. Mbita East	Hart et al. 2024	B	samp_4314	set_55	metagenome	Lake Victoria	-0.4155	34.2097	2022-06-24	large freshwater lake biome [ENVO:00000891]	13	1	Zymo RNA/DNA Shield	0.2	7.4	25.5	20.9	8.05	108.7	1.4	8.3	0.03	NA	24.61	NA	NA	40.7	19.6	NA	NA	NA	NA	NA	Storm last night, sunny	NA	NA	0.05	NA	NA	208.6	1800000	7690000	23.407	Site 12 WC Diatoms R2	Whole water column diatoms	Near/Outside Rusinga Channel
LV_11	PRJNA1119566	SAMN41659680	1. Homa Bay	Hart et al. 2024, Zepernick et al., 2024	A	samp_4317	set_55	metagenome	Lake Victoria	-0.5216	34.457	2022-06-24	large freshwater lake biome [ENVO:00000891]	4.1	1	Zymo RNA/DNA Shield	0.2	7.4	26.5	23.4948	5.37	140.5	0.5	19.9	0.19	NA	74.69	ND	10.9014	42	41.7085	1.8	0.124	129.186	NA	NA	Storm last night, sunny	NA	NA	0.06	NA	2.312	-52.7	209000000	335000000	62.3881	Site 9 R1	bloomy-cyanos	Nearshore
LV_12	PRJNA1119566	SAMN41659681	1. Homa Bay	Hart et al. 2024, Zepernick et al., 2024	B	samp_4318	set_55	metagenome	Lake Victoria	-0.5216	34.457	2022-06-24	large freshwater lake biome [ENVO:00000891]	4.1	1	Zymo RNA/DNA Shield	0.2	7.4	26.5	9.19056	5.37	140.5	0.5	19.9	0.19	NA	74.69	ND	4.3358	42	14.1073	0.723	0.067	137.507	NA	NA	Storm last night, sunny	NA	NA	0.06	NA	2.312	-52.7	209000000	335000000	62.3881	Site 9 R2	bloomy-cyanos	Nearshore
LV_13	PRJNA1119566	SAMN41659682	4. Soklo	Hart et al. 2024	A	samp_4319	set_55	metagenome	Lake Victoria	-0.4525	34.4133	2022-06-24	large freshwater lake biome [ENVO:00000891]	5.6	1	Zymo RNA/DNA Shield	0.2	7.7	25.5	32.4	6.88	142.1	0.7	21.7	0.11	NA	130.02	NA	NA	38.8	90.4	NA	NA	NA	NA	NA	Storm last night, sunny	NA	NA	0.07	NA	NA	-52.7	23800000	45500000	52.3077	Site 10 R1	no bloom	Nearshore
LV_14	PRJNA1119566	SAMN41659683	4. Soklo	Hart et al. 2024	B	samp_4320	set_55	metagenome	Lake Victoria	-0.4525	34.4133	2022-06-24	large freshwater lake biome [ENVO:00000891]	5.6	1	Zymo RNA/DNA Shield	0.2	7.7	25.5	32.4	6.88	142.1	0.7	21.7	0.11	NA	130.02	NA	NA	38.8	90.4	NA	NA	NA	NA	NA	Storm last night, sunny	NA	NA	0.07	NA	NA	-52.7	23800000	45500000	52.3077	Site 10 R2	no bloom	Nearshore
LV_15	PRJNA1119566	SAMN41659684	2. Homa Bay Pier	Hart et al. 2024	A	samp_4321	set_55	metagenome	Lake Victoria	-0.522	34.4544	2022-06-24	large freshwater lake biome [ENVO:00000891]	2	1	Zymo RNA/DNA Shield	0.2	7.4	26.9	7.5654	NA	NA	NA	21.9	1.34	NA	NA	ND	3.49961	42	30.2711	0.593	0.053	22.418	NA	NA	Storm last night, sunny	NA	NA	NA	NA	NA	NA	209000000	337000000	62.0178	Bloom gradient pier	Laundry	Nearshore
LV_16	PRJNA1119566	SAMN41659685	2. Homa Bay Pier	Hart et al. 2024	B	samp_4322	set_55	metagenome	Lake Victoria	-0.522	34.4544	2022-06-24	large freshwater lake biome [ENVO:00000891]	2	1	Zymo RNA/DNA Shield	0.2	7.4	26.9	308.472	NA	NA	NA	21.9	1.34	NA	NA	ND	10.8705	42	286.764	22.229	0.231	20.096	NA	NA	Storm last night, sunny	NA	NA	NA	NA	NA	NA	209000000	337000000	62.0178	Bloom gradient pier	Laundry	Nearshore
LV_17	PRJNA1119566	SAMN41659686	3. Homa Bay Water Intake	Hart et al. 2024	A	samp_4323	set_55	metagenome	Lake Victoria	-0.5214	34.4508	2022-06-24	large freshwater lake biome [ENVO:00000891]	4	1	Zymo RNA/DNA Shield	0.2	7.1	26.6	18.1429	NA	NA	NA	19.6	0.19	NA	NA	ND	1.95111	42	154.242	1.585	0.288	365.631	NA	NA	Storm last night, sunny	NA	NA	NA	NA	NA	NA	249000000	375000000	66.4	Bloom gradient water intake	Water intake plant	Nearshore
LV_18	PRJNA1119566	SAMN41659687	3. Homa Bay Water Intake	Hart et al. 2024	B	samp_4324	set_55	metagenome	Lake Victoria	-0.5214	34.4508	2022-06-24	large freshwater lake biome [ENVO:00000891]	4	1	Zymo RNA/DNA Shield	0.2	7.1	26.6	19.9783	NA	NA	NA	19.6	0.19	NA	NA	ND	1.73432	42	23.9932	1.772	0.344	291.288	NA	NA	Storm last night, sunny	NA	NA	NA	NA	NA	NA	249000000	375000000	66.4	Bloom gradient water intake	Water intake plant	Nearshore
LV_19	PRJNA1119566	SAMN41659688	H1. Homa Bay Coast	Hart et al. 2024	A	samp_4325	set_55	metagenome	Lake Victoria	-0.522212	34.4569	2022-06-24	large freshwater lake biome [ENVO:00000891]	4.1	1	Zymo RNA/DNA Shield	0.2	7.1	26.8	36.2	10.2	142.3	NA	NA	0.1	NA	NA	NA	NA	42	20	NA	NA	NA	NA	NA	Storm last night, sunny	NA	NA	NA	NA	NA	NA	101000000	234000000	43.1624	Bloom gradient fishing boats	Fishing boats	Nearshore
LV_20	PRJNA1119566	SAMN41659689	H1. Homa Bay Coast	Hart et al. 2024	B	samp_4326	set_55	metagenome	Lake Victoria	-0.522212	34.4569	2022-06-24	large freshwater lake biome [ENVO:00000891]	4.1	1	Zymo RNA/DNA Shield	0.2	7.1	26.8	36.2	10.2	142.3	NA	NA	0.1	NA	NA	NA	NA	42	20	NA	NA	NA	NA	NA	Storm last night, sunny	NA	NA	NA	NA	NA	NA	101000000	234000000	43.1624	Bloom gradient fishing boats	Foshing boats	Nearshore
LV_21	PRJNA1119566	SAMN41659690	6. Mbita West	Hart et al. 2024	A	samp_4331	set_55	metagenome	Lake Victoria	-0.42	34.2058	2022-06-24	large freshwater lake biome [ENVO:00000891]	2.7	1	Zymo RNA/DNA Shield	0.2	7.4	25.6	ND	5.61	99.5	1.7	5.8	NA	NA	49.6875	NA	NA	85.4	7.9	NA	NA	NA	NA	NA	Storm last night, sunny	NA	NA	0.05	NA	NA	-34.5	1800000	5080000	35.4331	Site 13 mouth of gulf R1	Whole water column diatoms	Near/Outside Rusinga Channel
LV_22	PRJNA1119566	SAMN41659691	6. Mbita West	Hart et al. 2024	B	samp_4332	set_55	metagenome	Lake Victoria	-0.42	34.2058	2022-06-24	large freshwater lake biome [ENVO:00000891]	2.7	1	Zymo RNA/DNA Shield	0.2	7.4	25.6	ND	5.61	99.5	1.7	5.8	NA	NA	49.6875	NA	NA	85.4	7.9	NA	NA	NA	NA	NA	Storm last night, sunny	NA	NA	0.05	NA	NA	-34.5	1800000	5080000	35.4331	Site 13 mouth of gulf R2	Whole water column diatoms	Near/Outside Rusinga Channel
LV_23	PRJNA1119566	SAMN41659692	10. Kisumu Harbor	Hart et al. 2024	A	samp_4432	set_57	metagenome	Lake Victoria	-0.1041	34.7407	2023-05-29	large freshwater lake biome [ENVO:00000891]	5.4	1	Zymo RNA/DNA Shield	0.2	6.7	26.84	1.995	4.26	180	0.6	22.4	0.378	10.2797	NA	143	13.65	10.95	5.77	NA	NA	NA	1470	411	sunny	0	5	0.08	21	NA	-106.5	49400000	98900000	49.9494	Harbour/pier	near port, industry, institutes	Nearshore
LV_24	PRJNA1119566	SAMN41659693	11. Dunga	Hart et al. 2024	A	samp_4433	set_57	metagenome	Lake Victoria	-0.1539	34.7281	2023-05-29	large freshwater lake biome [ENVO:00000891]	6	1	Zymo RNA/DNA Shield	0.2	7.3	26.55	26.015	NA	NA	NA	32.6	0.2	11.8717	NA	74.8	11.4525	9.59	64.7	NA	NA	NA	888	676.5	sunny	0	4		23	NA	-83.2	6100000	52500000	11.619	Dunga	fish cages, hotels	Nearshore
LV_25	PRJNA1119566	SAMN41659694	15. Sondu Miriu	Hart et al. 2024	A	samp_4434	set_57	metagenome	Lake Victoria	-0.3185	34.7524	2023-05-29	large freshwater lake biome [ENVO:00000891]	3.7	1	Zymo RNA/DNA Shield	0.2	8.5	26.56	42.45	5.95	142.2	0.55	48.1	0.363	9.60227	NA	176	43.6	21.45	231.5	NA	NA	NA	1690	1524	sunny	0	5	0.04	28	NA	-107.9	20900000	107000000	19.5327	Sondu Miriu	river mouth	Nearshore
LV_26	PRJNA1119566	SAMN41659695	17. Southern Mid-Gulf	Hart et al. 2024	A	samp_4435	set_57	metagenome	Lake Victoria	-0.2572	34.7032	2023-05-29	large freshwater lake biome [ENVO:00000891]	6.4	1	Zymo RNA/DNA Shield	0.2	8.1	26.09	45.05	5.17	144.2	0.55	42.8	0.247	10.2061	NA	60.65	12.05	12.15	14.35	NA	NA	NA	619	835	partly cloudy	0	5	0.04	28	NA	-99.2	5400000	18300000	29.5082	Mid gulf	middle of gulf, far from shore	Offshore
LV_27	PRJNA1119566	SAMN41659696	18. Awach River Mouth	Hart et al. 2024	A	samp_4436	set_57	metagenome	Lake Victoria	-0.3471	34.6495	2023-05-30	large freshwater lake biome [ENVO:00000891]	3.2	1	Zymo RNA/DNA Shield	0.2	7.1	29.7	27.1	4.38	142.5	0.35	31.9	0.079	9.34122	NA	296	17.75	22.05	274.5	NA	NA	NA	2765	745.5	sunny	0	7	0.05	22	NA	-129.5	33900000	173000000	19.5954	Awach River mouth	river mouth, farming, wetlands	Nearshore
LV_28	PRJNA1119566	SAMN41659697	19. Bala Rawi	Hart et al. 2024	A	samp_4437	set_57	metagenome	Lake Victoria	-0.3144	34.5652	2023-05-30	large freshwater lake biome [ENVO:00000891]	8.1	1	Zymo RNA/DNA Shield	0.2	7.7	28.7	74.41	5.02	141.9	0.6	34.5	0.15	25.353	NA	77.9	16.9	28.275	165	NA	NA	NA	1975	316	sunny	0	6	0.05	26	NA	-136.5	5200000	72700000	7.15268	Bala Rawi	wetlands	Nearshore
LV_29	PRJNA1119566	SAMN41659698	20. Ingra	Hart et al. 2024	A	samp_4438	set_57	metagenome	Lake Victoria	-0.3505	34.4566	2023-05-30	large freshwater lake biome [ENVO:00000891]	10.3	1	Zymo RNA/DNA Shield	0.2	8.7	28.4	ND	5.99	138.5	0.7	27.7	0.266	5.11602	NA	90.5	17.45	10.6	ND	NA	NA	NA	463	252.75	sunny	0	2	0.05	26	NA	-95.4	55200000	206000000	26.7961	Ingra	farming, mining	Nearshore
LV_30	PRJNA1119566	SAMN41659699	21. Kowuor	Hart et al. 2024	A	samp_4439	set_57	metagenome	Lake Victoria	-0.44	34.4736	2023-05-30	large freshwater lake biome [ENVO:00000891]	5.9	1	Zymo RNA/DNA Shield	0.2	7.3	27.8	3.635	6.31	138.7	0.8	32.6	NA	6.92079	NA	101	25.75	17.25	7.67	NA	NA	NA	699	386	sunny	0	7	0.05	27	NA	-129.7	6100000	52500000	11.619	Kowuor	farming, wetlands	Nearshore
LV_31	PRJNA1119566	SAMN41659700	22. Oluch	Hart et al. 2024	A	samp_4440	set_57	metagenome	Lake Victoria	-0.4731	34.4921	2023-05-31	large freshwater lake biome [ENVO:00000891]	6.8	1	Zymo RNA/DNA Shield	0.2	8.7	26.32	1.83	6.92	143.2	0.5	34	0.086	7.52656	NA	65.9	21	9.03	ND	NA	NA	NA	496	353	partly cloudy, mixed skies	0.3	1.5	0.04	18	NA	-168.3	7600000	79700000	9.53576	Oluch	farming, wetlands	Nearshore
LV_32	PRJNA1119566	SAMN41659701	23. Sikli	Hart et al. 2024	A	samp_4441	set_57	metagenome	Lake Victoria	-0.4294	34.364	2023-05-31	large freshwater lake biome [ENVO:00000891]	11.8	1	Zymo RNA/DNA Shield	0.2	8.6	26.32	4.505	7.16	143.7	0.8	27.9	0.149	8.77419	NA	93	31.2	25.7	13.05	NA	NA	NA	816	406	cloudy, mixed skies	0.3	1.5	0.05	22	NA	-78.3	13900000	50100000	27.7445	Sukru Island/Sikli	human settlement, industrialization	Offshore
LV_33	PRJNA1119566	SAMN41659702	24. Mirunda	Hart et al. 2024	A	samp_4442	set_57	metagenome	Lake Victoria	-0.4779	34.3553	2023-05-31	large freshwater lake biome [ENVO:00000891]	6.3	1	Zymo RNA/DNA Shield	0.2	8.6	26.48	ND	6.36	142.5	0.4	27.7	0.311	11.5512	NA	303	21.825	12.85	5.95	NA	NA	NA	3500	303.5	cloudy, mixed skies	0.3	1.5	0.05	24	NA	-98.6	12900000	38100000	33.8583	Mirunda	wetland, farming hills	Nearshore
LV_34	PRJNA1119566	SAMN41659703	25. Mbita East	Hart et al. 2024	A	samp_4443	set_57	metagenome	Lake Victoria	-0.4155	34.2097	2023-06-01	large freshwater lake biome [ENVO:00000891]	11.3	1	Zymo RNA/DNA Shield	0.2	7.4	25.26	ND	8.68	146.3	1.95	13.5	0.138	5.24752	NA	50.5	21.55	12.375	ND	NA	NA	NA	265	204.75	sunny	0.5	3.5	0.05	22	NA	-89.3	2400000	7030000	34.1394	Mbita East	urbanization, farming, wetlands	Near/Outside Rusinga Channel
LV_35	PRJNA1119566	SAMN41659704	26. Mbita West	Hart et al. 2024	A	samp_4444	set_57	metagenome	Lake Victoria	-0.4233	34.1979	2023-06-01	large freshwater lake biome [ENVO:00000891]	9.3	1	Zymo RNA/DNA Shield	0.2	8.3	25.5	ND	9.9	146.1	1.9	5	NA	5.7197	NA	52.8	31.3	20.6	4.03	NA	NA	NA	302	291	sunny	0.5	3.5	0.05	21	NA	-65.4	1800000	4940000	36.4372	Mbita West	bridge, urbanization, boats docking	Near/Outside Rusinga Channel
LV_36	PRJNA1119566	SAMN41659705	27. Bridge Island	Hart et al. 2024	A	samp_4445	set_57	metagenome	Lake Victoria	-0.4055	34.1097	2023-06-01	large freshwater lake biome [ENVO:00000891]	44.3	1	Zymo RNA/DNA Shield	0.2	7.8	26.1	7.62	10.98	85	2.5	5.3	0.121	8.13063	NA	44.4	32	20.95	ND	NA	NA	NA	361	236.5	sunny, clear	0.3	0	0.04	27	NA	-45.1	9300000	10700000	86.9159	Bridge Island	open water	Near/Outside Rusinga Channel
LV_37	PRJNA1119566	SAMN41659706	28. Bondo	Hart et al. 2024	A	samp_4446	set_57	metagenome	Lake Victoria	-0.2683	34.1481	2023-06-02	large freshwater lake biome [ENVO:00000891]	30	1	Zymo RNA/DNA Shield	0.2	9	NA	ND	NA	NA	NA	NA	0.367	10.5263	NA	133	15.775	4.87	ND	NA	NA	NA	1400	250	sunny	0	4		24	NA	NA	NA	NA	NA	Super green/Bondo	open water	Near/Outside Rusinga Channel
LV_38	PRJNA1119566	SAMN41659707	29. Yala River Mouth	Hart et al. 2024	A	samp_4447	set_57	metagenome	Lake Victoria	-0.0623	34.0381	2023-06-02	large freshwater lake biome [ENVO:00000891]	4.5	1	Zymo RNA/DNA Shield	0.2	7.8	27.9	7.89	7.62	97.9	NA	18.8	0.713	15.4255	NA	75.2	13.9	4.1525	ND	NA	NA	NA	1160	324	sunny	0	4	0.04	24	NA	-98.2	80600000	90600000	88.9625	Yala River Mouth	river mouth	Near/Outside Rusinga Channel
LV_39	PRJNA1119566	SAMN41659708	30. Rosinga Channel	Hart et al. 2024	A	samp_4448	set_57	metagenome	Lake Victoria	-0.341	34.2403	2023-06-03	large freshwater lake biome [ENVO:00000891]	20.4	1	Zymo RNA/DNA Shield	0.2	7.5	26.2	ND	11.6	88.1	NA	6.8	0.097	6.63202	NA	48.1	26.6	13.2	ND	NA	NA	NA	319	224	sunny	0.3	5.7	0.04	22	NA	-134.2	2100000	5650000	37.1681	Rosinga Channel	open waters	Near/Outside Rusinga Channel
LV_40	PRJNA1119566	SAMN41659709	31. South Rosinga	Hart et al. 2024	A	samp_4449	set_57	metagenome	Lake Victoria	-0.3742	34.2397	2023-06-03	large freshwater lake biome [ENVO:00000891]	6.8	1	Zymo RNA/DNA Shield	0.2	8.7	28.8	24.5	6.7	143.1	NA	23.7	0.379	6.93333	NA	120	15.9	20.3	39.3	NA	NA	NA	832	280	sunny	0.2	4	0.06	27	NA	-99.1	1300000	44000000	2.95455	Ndere Island	highland, nature preserve	Near/Outside Rusinga Channel
NR_1	PRJNA1119566	SAMN41659710	12. Nyando River	Hart et al. 2024	A	samp_4450	set_57	metagenome	River	-0.1695	34.9211	2023-05-29	large freshwater lake biome [ENVO:00000891]	8.7	0.25	Zymo RNA/DNA Shield	0.2	NA	NA	514	NA	NA	NA	NA	NA	3.60331	NA	302.5	107	68.45	48.65	NA	NA	NA	1090	971.75	scattered clouds	NA	6.2	NA	26.5	NA	NA	NA	NA	NA	Nyando River at Ahero Town (NRA)	shore access 200 m from bridge	River
SRB_1	PRJNA1119566	SAMN41659711	13. Sondu River Bride	Hart et al. 2024	A	samp_4451	set_57	metagenome	River	-0.3973	35.018	2023-05-29	large freshwater lake biome [ENVO:00000891]	NA	0.25	Zymo RNA/DNA Shield	0.2	NA	NA	1210	NA	NA	NA	NA	NA	31.6456	NA	43.45	13.05	10.745	19.75	NA	NA	NA	1375	1410	scattered clouds	NA	NA	NA	NA	NA	NA	NA	NA	NA	Sondu River Bridge on Kisii-Kisumu Rd near Sondu Town (SRB1)	shore access	River
SRS_1	PRJNA1119566	SAMN41659712	14. Sondu River Shore	Hart et al. 2024	A	samp_4452	set_57	metagenome	River	-0.3478	34.7911	2023-05-29	large freshwater lake biome [ENVO:00000891]	NA	0.25	Zymo RNA/DNA Shield	0.2	NA	NA	1019.5	NA	NA	NA	NA	NA	35.5247	NA	39.55	12	10.76	277	NA	NA	NA	1405	1840	scattered clouds	NA	NA	NA	NA	NA	NA	NA	NA	NA	Sondu Miriu Shore sample 2 (SRB2)	shore access	River
KR_1	PRJNA1119566	SAMN41659713	16. Kibuon River	Hart et al. 2024	A	samp_4454	set_57	metagenome	River	-0.38	34.6351	2023-05-30	large freshwater lake biome [ENVO:00000891]	NA	0.25	Zymo RNA/DNA Shield	0.2	NA	NA	1320	NA	NA	NA	NA	NA	20.6013	NA	89.8	1149.95	16.05	14.95	NA	NA	NA	1850	2335	broken clouds	NA	3.1	NA	25	NA	NA	NA	NA	NA	River Kiboun	shore access	River


[truncated: 1 more columns]

## Sheet: SITable2
MAG	SampleID	Site	Domain_GTDB	Phylum_GTDB	Class_GTDB	Order_GTDB	Family_GTDB	Genus_GTDB	Species_GTDB	Completeness....	Contamination....	Strain.Heterogeneity....	Size..Mbp.	No..Of.Contigs	GC.Content....	N50	NCBI_Sample_Name	Domain_NCBI	Phylum_NCBI	Class_NCBI	Order_NCBI	Family_NCBI	Genus_NCBI	Species_NCBI	NCBI_Organism	BioProject	accession	year
samp_4307_concoct_238	samp_4307	7. Asembo Bay	Bacteria	Chloroflexota	Limnocylindria	Limnocylindrales	Limnocylindraceae	Limnocylindrus		82.87	13.05	78.26	1.21459	514	62.7	2700	Limnocylindrus sp._LV_1_7. Asembo Bay_2022	Bacteria	Chloroflexota	NA	NA	NA	NA	NA	Chloroflexota bacterium	PRJNA1119566	SAMN41711505	2022
samp_4307_concoct_256	samp_4307	7. Asembo Bay	Bacteria	Actinobacteriota	Acidimicrobiia	Acidimicrobiales	Ilumatobacteraceae	BACL27		76.09	23.6	94.74	2.0662	914	49.9	2591	BACL27 sp._LV_1_7. Asembo Bay_2022	Bacteria	Actinomycetota	Acidimicrobiia	Acidimicrobiales	Acidimicrobiaceae	NA	NA	Acidimicrobiaceae bacterium	PRJNA1119566	SAMN41711506	2022
samp_4307_concoct_257	samp_4307	7. Asembo Bay	Bacteria	Actinobacteriota	Acidimicrobiia	Acidimicrobiales	Ilumatobacteraceae	UBA2093		78.17	3.99	14.29	1.71615	633	67.2	3119	UBA2093 sp._LV_1_7. Asembo Bay_2022	Bacteria	Actinomycetota	NA	NA	NA	NA	NA	Actinomycetota bacterium	PRJNA1119566	SAMN41711507	2022
samp_4307_concoct_272	samp_4307	7. Asembo Bay	Bacteria	Planctomycetota	Planctomycetia	Pirellulales	UBA1268			84.38	16.03	66.67	3.88081	1494	69.1	3065	UBA1268 bacterium_LV_1_7. Asembo Bay_2022	Bacteria	Planctomycetota	Planctomycetia	NA	NA	NA	NA	Planctomycetia bacterium	PRJNA1119566	SAMN41711508	2022
samp_4307_concoct_278	samp_4307	7. Asembo Bay	Bacteria	Planctomycetota	Phycisphaerae	Phycisphaerales	SM1A02	UBA966		78.9	2.04	100	2.41856	787	72.3	4304	UBA966 sp._LV_1_7. Asembo Bay_2022	Bacteria	Planctomycetota	Phycisphaerae	Phycisphaerales	NA	NA	NA	Phycisphaerales bacterium	PRJNA1119566	SAMN41711509	2022
samp_4307_concoct_325	samp_4307	7. Asembo Bay	Bacteria	Proteobacteria	Alphaproteobacteria	Rhizobiales	Beijerinckiaceae	Methylocystis	Methylocystis sp002412985	87.23	4.78	68.18	2.11614	731	48.7	3412	Methylocystis sp002412985_LV_1_7. Asembo Bay_2022	Bacteria	Pseudomonadota	Alphaproteobacteria	Hyphomicrobiales	Methylocystaceae	NA	NA	Methylocystaceae bacterium	PRJNA1119566	SAMN41711510	2022
samp_4307_concoct_340	samp_4307	7. Asembo Bay	Bacteria	Proteobacteria	Gammaproteobacteria	Burkholderiales	Burkholderiaceae	Polynucleobacter	Polynucleobacter victoriensis	86.04	8.46	71.11	1.45358	567	43.5	3011	Polynucleobacter victoriensis_LV_1_7. Asembo Bay_2022	Bacteria	Pseudomonadota	Betaproteobacteria	Burkholderiales	Burkholderiaceae	Polynucleobacter	Polynucleobacter victoriensis	Polynucleobacter victoriensis	PRJNA1119566	SAMN41711511	2022
samp_4307_metabat2_34	samp_4307	7. Asembo Bay	Bacteria	Verrucomicrobiota	Verrucomicrobiae	Opitutales	UBA953	UBA953		76.5	3.39	33.33	1.90751	390	68.3	5849	UBA953 sp._LV_1_7. Asembo Bay_2022	Bacteria	Verrucomicrobiota	NA	NA	NA	NA	NA	Verrucomicrobiota bacterium	PRJNA1119566	SAMN41711512	2022
samp_4307_metabat2_85	samp_4307	7. Asembo Bay	Bacteria	Actinobacteriota	Acidimicrobiia	Acidimicrobiales	Ilumatobacteraceae	UBA3006		76.53	5.24	33.33	1.11244	331	63.1	3438	UBA3006 sp._LV_1_7. Asembo Bay_2022	Bacteria	Actinomycetota	NA	NA	NA	NA	NA	Actinomycetota bacterium	PRJNA1119566	SAMN41711513	2022
samp_4307_metadecoder_485	samp_4307	7. Asembo Bay	Bacteria	Actinobacteriota	Thermoleophilia	Solirubrobacterales	Solirubrobacteraceae	F1-60-MAGs163		78.91	3.62	75	1.31608	204	71.3	7415	F1-60-MAGs163 sp._LV_1_7. Asembo Bay_2022	Bacteria	Actinomycetota	Thermoleophilia	Solirubrobacterales	NA	NA	NA	Solirubrobacterales bacterium	PRJNA1119566	SAMN41711514	2022
samp_4307_VAMB_559	samp_4307	7. Asembo Bay	Bacteria	Actinobacteriota	Acidimicrobiia	Acidimicrobiales	Ilumatobacteraceae	BACL27	BACL27 sp016870935	79.69	6.46	38.46	1.525	1251	58.6	1582	BACL27 sp016870935_LV_1_7. Asembo Bay_2022	Bacteria	Actinomycetota	NA	NA	NA	NA	NA	Actinomycetota bacterium	PRJNA1119566	SAMN41711515	2022
samp_4308_concoct_165	samp_4308	7. Asembo Bay	Bacteria	Proteobacteria	Alphaproteobacteria	Rhizobiales	Beijerinckiaceae	Methylocystis	Methylocystis sp002412985	98.25	14.67	71.43	2.30338	832	48.2	3400	Methylocystis sp002412985_LV_2_7. Asembo Bay_2022	Bacteria	Pseudomonadota	Alphaproteobacteria	Hyphomicrobiales	Methylocystaceae	NA	NA	Methylocystaceae bacterium	PRJNA1119566	SAMN41711516	2022
samp_4308_concoct_171	samp_4308	7. Asembo Bay	Bacteria	Actinobacteriota	Thermoleophilia	Solirubrobacterales	Solirubrobacteraceae	F1-60-MAGs163		85.25	5.56	63.64	1.84147	697	71.1	3102	F1-60-MAGs163 sp._LV_2_7. Asembo Bay_2022	Bacteria	Actinomycetota	Thermoleophilia	Solirubrobacterales	NA	NA	NA	Solirubrobacterales bacterium	PRJNA1119566	SAMN41711517	2022
samp_4308_concoct_179	samp_4308	7. Asembo Bay	Bacteria	Actinobacteriota	Acidimicrobiia	Acidimicrobiales	Ilumatobacteraceae	BACL27		81.28	23.19	86.84	2.06214	852	50	2736	BACL27 sp._LV_2_7. Asembo Bay_2022	Bacteria	Actinomycetota	Acidimicrobiia	Acidimicrobiales	Acidimicrobiaceae	NA	NA	Acidimicrobiaceae bacterium	PRJNA1119566	SAMN41711518	2022
samp_4308_concoct_231	samp_4308	7. Asembo Bay	Bacteria	Verrucomicrobiota	Verrucomicrobiae	Opitutales	UBA953	UBA953		76.1	12.86	30	2.05897	1030	68.5	2152	UBA953 sp._LV_2_7. Asembo Bay_2022	Bacteria	Verrucomicrobiota	NA	NA	NA	NA	NA	Verrucomicrobiota bacterium	PRJNA1119566	SAMN41711519	2022
samp_4308_concoct_266	samp_4308	7. Asembo Bay	Bacteria	Actinobacteriota	Thermoleophilia	Gaiellales	F1-60-MAGs149	F1-60-MAGs149	F1-60-MAGs149 sp016870485	75.32	2.46	42.86	1.91016	800	74.3	2718	F1-60-MAGs149 sp016870485_LV_2_7. Asembo Bay_2022	Bacteria	Actinomycetota	NA	NA	NA	NA	NA	Actinomycetota bacterium	PRJNA1119566	SAMN41711520	2022
samp_4308_concoct_271	samp_4308	7. Asembo Bay	Bacteria	Actinobacteriota	Acidimicrobiia	Acidimicrobiales	Ilumatobacteraceae	UBA2093		86.15	14.89	37.5	2.19838	769	68.4	3643	UBA2093 sp._LV_2_7. Asembo Bay_2022	Bacteria	Actinomycetota	NA	NA	NA	NA	NA	Actinomycetota bacterium	PRJNA1119566	SAMN41711521	2022
samp_4308_concoct_276	samp_4308	7. Asembo Bay	Bacteria	Planctomycetota	Phycisphaerae	Phycisphaerales	SM1A02	UBA966		79.62	3.51	33.33	2.23834	1080	72.3	2225	UBA966 sp._LV_2_7. Asembo Bay_2022	Bacteria	Planctomycetota	Phycisphaerae	Phycisphaerales	NA	NA	NA	Phycisphaerales bacterium	PRJNA1119566	SAMN41711522	2022
samp_4308_concoct_282	samp_4308	7. Asembo Bay	Bacteria	Chloroflexota	Limnocylindria	Limnocylindrales	Limnocylindraceae	Limnocylindrus		77.63	7.36	83.33	1.13048	466	62.7	2793	Limnocylindrus sp._LV_2_7. Asembo Bay_2022	Bacteria	Chloroflexota	NA	NA	NA	NA	NA	Chloroflexota bacterium	PRJNA1119566	SAMN41711523	2022
samp_4308_concoct_296	samp_4308	7. Asembo Bay	Bacteria	Proteobacteria	Gammaproteobacteria	Burkholderiales	Burkholderiaceae	Polynucleobacter	Polynucleobacter victoriensis	83.33	10.59	68.85	1.33435	433	43.4	3532	Polynucleobacter victoriensis_LV_2_7. Asembo Bay_2022	Bacteria	Pseudomonadota	Betaproteobacteria	Burkholderiales	Burkholderiaceae	Polynucleobacter	Polynucleobacter victoriensis	Polynucleobacter victoriensis	PRJNA1119566	SAMN41711524	2022
samp_4308_semibin_103	samp_4308	7. Asembo Bay	Bacteria	Actinobacteriota	Actinomycetia	Nanopelagicales	Nanopelagicaceae	Planktophila		80.98	0.84	83.33	1.23669	184	48.1	8438	Planktophila sp._LV_2_7. Asembo Bay_2022	Bacteria	Actinomycetota	NA	NA	NA	NA	NA	Actinomycetota bacterium	PRJNA1119566	SAMN41711525	2022
samp_4308_VAMB_734	samp_4308	7. Asembo Bay	Bacteria	Actinobacteriota	Acidimicrobiia	Acidimicrobiales	Ilumatobacteraceae	UBA3006		76.35	24.03	46.51	1.76204	988	63.1	2251	UBA3006 sp._LV_2_7. Asembo Bay_2022	Bacteria	Actinomycetota	NA	NA	NA	NA	NA	Actinomycetota bacterium	PRJNA1119566	SAMN41711526	2022
samp_4309_concoct_462	samp_4309	8. Ndere Island	Bacteria	Planctomycetota	Phycisphaerae	Phycisphaerales	SM1A02	UBA966		75.8	5.11	33.33	2.34222	1091	72.2	2314	UBA966 sp._LV_3_8. Ndere Island_2022	Bacteria	Planctomycetota	Phycisphaerae	Phycisphaerales	NA	NA	NA	Phycisphaerales bacterium	PRJNA1119566	SAMN41711527	2022
samp_4309_concoct_472	samp_4309	8. Ndere Island	Bacteria	Cyanobacteria	Cyanobacteriia	PCC-6307	Cyanobiaceae	NIES-981		80.57	22.25	42.62	3.91233	2259	67.4	1716	NIES-981 sp._LV_3_8. Ndere Island_2022	Bacteria	Cyanobacteriota	Cyanophyceae	Synechococcales	Prochlorococcaceae	Cyanobium	NA	Cyanobium sp.	PRJNA1119566	SAMN41711528	2022
samp_4309_concoct_483	samp_4309	8. Ndere Island	Bacteria	Planctomycetota	Planctomycetia	Pirellulales	Pirellulaceae	VGZA01		83.79	3.45	33.33	4.63063	1507	58	3651	VGZA01 sp._LV_3_8. Ndere Island_2022	Bacteria	Planctomycetota	NA	NA	NA	NA	NA	Planctomycetota bacterium	PRJNA1119566	SAMN41711529	2022
samp_4309_concoct_498	samp_4309	8. Ndere Island	Bacteria	Actinobacteriota	Thermoleophilia	Solirubrobacterales	Solirubrobacteraceae	F1-60-MAGs163		84.27	6.17	64.29	1.84238	763	71.1	2683	F1-60-MAGs163 sp._LV_3_8. Ndere Island_2022	Bacteria	Actinomycetota	Thermoleophilia	Solirubrobacterales	NA	NA	NA	Solirubrobacterales bacterium	PRJNA1119566	SAMN41711530	2022
samp_4309_concoct_531	samp_4309	8. Ndere Island	Bacteria	Actinobacteriota	Thermoleophilia	Solirubrobacterales	70-9	67-14		84.52	4.07	12.5	1.53648	536	66.8	3540	67-14 sp._LV_3_8. Ndere Island_2022	Bacteria	Actinomycetota	Thermoleophilia	Solirubrobacterales	NA	NA	NA	Solirubrobacterales bacterium	PRJNA1119566	SAMN41711531	2022
samp_4309_concoct_600	samp_4309	8. Ndere Island	Bacteria	Actinobacteriota	Actinomycetia	Nanopelagicales	AcAMD-5	ATZT02		77.73	4.66	64.29	1.26633	369	35.4	4793	ATZT02 sp._LV_3_8. Ndere Island_2022	Bacteria	Actinomycetota	Actinomycetes	NA	NA	NA	NA	Actinomycetes bacterium	PRJNA1119566	SAMN41711532	2022
samp_4309_concoct_613	samp_4309	8. Ndere Island	Bacteria	Bacteroidota	Bacteroidia	UBA7662	UBA7662	SYHX01		77.4	1.37	33.33	1.37153	415	51.8	4430	SYHX01 sp._LV_3_8. Ndere Island_2022	Bacteria	Bacteroidota	NA	NA	NA	NA	NA	Bacteroidota bacterium	PRJNA1119566	SAMN41711533	2022
samp_4309_metabat2_175	samp_4309	8. Ndere Island	Bacteria	Actinobacteriota	Acidimicrobiia	Acidimicrobiales	Ilumatobacteraceae	BACL27		79.06	16.81	90.91	1.7738	413	50	4799	BACL27 sp._LV_3_8. Ndere Island_2022	Bacteria	Actinomycetota	Acidimicrobiia	Acidimicrobiales	Acidimicrobiaceae	NA	NA	Acidimicrobiaceae bacterium	PRJNA1119566	SAMN41711534	2022
samp_4309_metabat2_185	samp_4309	8. Ndere Island	Bacteria	Actinobacteriota	Actinomycetia	Nanopelagicales	Nanopelagicaceae	MAG-120802	MAG-120802 sp016870835	84.05	8.73	87.5	0.938528	206	47.6	4982	MAG-120802 sp016870835_LV_3_8. Ndere Island_2022	Bacteria	Actinomycetota	NA	NA	NA	NA	NA	Actinomycetota bacterium	PRJNA1119566	SAMN41711535	2022
samp_4309_metabat2_210	samp_4309	8. Ndere Island	Bacteria	Cyanobacteria	Cyanobacteriia	PCC-6307	Cyanobiaceae	Cyanobium		75.32	1.55	88.89	1.88344	420	63.1	4950	Cyanobium sp._LV_3_8. Ndere Island_2022	Bacteria	Cyanobacteriota	NA	NA	NA	NA	NA	Cyanobacteriota bacterium	PRJNA1119566	SAMN41711536	2022
samp_4309_VAMB_662	samp_4309	8. Ndere Island	Bacteria	Cyanobacteria	Cyanobacteriia	Cyanobacteriales	Nostocaceae	Dolichospermum		81.21	7.96	25	3.26786	4214	37.6	918	Dolichospermum sp._LV_3_8. Ndere Island_2022	Bacteria	Cyanobacteriota	Cyanophyceae	Nostocales	Aphanizomenonaceae	Dolichospermum	NA	Dolichospermum sp.	PRJNA1119566	SAMN41711537	2022
samp_4309_VAMB_733	samp_4309	8. Ndere Island	Bacteria	Actinobacteriota	Actinomycetia	Nanopelagicales	Nanopelagicaceae	MAG-120802		75	1.72	100	1.01523	177	46	9800	MAG-120802 sp._LV_3_8. Ndere Island_2022	Bacteria	Actinomycetota	NA	NA	NA	NA	NA	Actinomycetota bacterium	PRJNA1119566	SAMN41711538	2022
samp_4310_concoct_629	samp_4310	8. Ndere Island	Bacteria	Verrucomicrobiota	Verrucomicrobiae	Opitutales	Opitutaceae	ER46		75.28	2.08	16.67	3.21671	1264	72	2917	ER46 sp._LV_4_8. Ndere Island_2022	Bacteria	Verrucomicrobiota	NA	NA	NA	NA	NA	Verrucomicrobiota bacterium	PRJNA1119566	SAMN41711539	2022
samp_4310_concoct_670	samp_4310	8. Ndere Island	Bacteria	Actinobacteriota	Acidimicrobiia	Acidimicrobiales	Ilumatobacteraceae	UBA2093		86.13	19.91	40	2.01082	924	67.4	2486	UBA2093 sp._LV_4_8. Ndere Island_2022	Bacteria	Actinomycetota	NA	NA	NA	NA	NA	Actinomycetota bacterium	PRJNA1119566	SAMN41711540	2022
samp_4310_concoct_673	samp_4310	8. Ndere Island	Bacteria	Chloroflexota	Chloroflexia	Thermomicrobiales	UBA6265	CADCWF01		82.79	0	0	4.16374	738	71.3	7642	CADCWF01 sp._LV_4_8. Ndere Island_2022	Bacteria	Chloroflexota	NA	NA	NA	NA	NA	Chloroflexota bacterium	PRJNA1119566	SAMN41711541	2022
samp_4310_concoct_701	samp_4310	8. Ndere Island	Bacteria	Cyanobacteria	Cyanobacteriia	PCC-6307	Cyanobiaceae			86.1	1.96	54.55	2.39524	711	69.5	4075	Cyanobiaceae bacterium_LV_4_8. Ndere Island_2022	Bacteria	Cyanobacteriota	Cyanophyceae	Synechococcales	NA	NA	NA	Synechococcales bacterium	PRJNA1119566	SAMN41711542	2022
samp_4310_concoct_729	samp_4310	8. Ndere Island	Bacteria	Planctomycetota	Planctomycetia	Pirellulales	Pirellulaceae	VGZA01		80.78	4.2	16.67	4.52316	1630	57.9	3253	VGZA01 sp._LV_4_8. Ndere Island_2022	Bacteria	Planctomycetota	NA	NA	NA	NA	NA	Planctomycetota bacterium	PRJNA1119566	SAMN41711543	2022
samp_4310_concoct_737	samp_4310	8. Ndere Island	Bacteria	Bacteroidota	Bacteroidia	Cytophagales	Cyclobacteriaceae	ELB16-189		79.02	4.4	17.39	2.47772	956	53	2996	ELB16-189 sp._LV_4_8. Ndere Island_2022	Bacteria	Bacteroidota	NA	NA	NA	NA	NA	Bacteroidota bacterium	PRJNA1119566	SAMN41711544	2022
samp_4310_concoct_758	samp_4310	8. Ndere Island	Bacteria	Planctomycetota	Planctomycetia	Pirellulales	Pirellulaceae	Pirellula_B		75.71	1.35	33.33	4.53825	1477	52.6	3797	Pirellula_B sp._LV_4_8. Ndere Island_2022	Bacteria	Planctomycetota	NA	NA	NA	NA	NA	Planctomycetota bacterium	PRJNA1119566	SAMN41711545	2022
samp_4310_concoct_780	samp_4310	8. Ndere Island	Bacteria	Actinobacteriota	Actinomycetia	Nanopelagicales	AcAMD-5	ATZT02		75.64	4.88	35.29	1.22169	474	35.5	3025	ATZT02 sp._LV_4_8. Ndere Island_2022	Bacteria	Actinomycetota	Actinomycetes	NA	NA	NA	NA	Actinomycetes bacterium	PRJNA1119566	SAMN41711546	2022
samp_4310_concoct_797	samp_4310	8. Ndere Island	Bacteria	Bacteroidota	Bacteroidia	UBA7662	UBA7662	SYHX01		75.37	2.65	25	1.30546	399	51.9	4074	SYHX01 sp._LV_4_8. Ndere Island_2022	Bacteria	Bacteroidota	NA	NA	NA	NA	NA	Bacteroidota bacterium	PRJNA1119566	SAMN41711547	2022
samp_4310_concoct_835	samp_4310	8. Ndere Island	Bacteria	Actinobacteriota	Thermoleophilia	Solirubrobacterales	70-9	67-14		86.25	1.98	57.14	1.65307	496	66.8	4163	67-14 sp._LV_4_8. Ndere Island_2022	Bacteria	Actinomycetota	Thermoleophilia	Solirubrobacterales	NA	NA	NA	Solirubrobacterales bacterium	PRJNA1119566	SAMN41711548	2022
samp_4310_maxbin_197	samp_4310	8. Ndere Island	Bacteria	Cyanobacteria	Cyanobacteriia	PCC-6307	Cyanobiaceae	Cyanobium		78.9	19.51	48.48	3.08438	866	63.3	3532	Cyanobium sp._LV_4_8. Ndere Island_2022	Bacteria	Cyanobacteriota	NA	NA	NA	NA	NA	Cyanobacteriota bacterium	PRJNA1119566	SAMN41711549	2022
samp_4310_metabat2_114	samp_4310	8. Ndere Island	Bacteria	Chloroflexota	Limnocylindria	Limnocylindrales	CSP1-4	JAFMJV01		75.17	0	0	2.93549	372	74.6	10595	JAFMJV01 sp._LV_4_8. Ndere Island_2022	Bacteria	Chloroflexota	NA	NA	NA	NA	NA	Chloroflexota bacterium	PRJNA1119566	SAMN41711550	2022
samp_4310_metabat2_121	samp_4310	8. Ndere Island	Bacteria	Planctomycetota	Phycisphaerae	Phycisphaerales	SM1A02	UBA966		75.29	2.11	33.33	2.10394	359	72.5	7191	UBA966 sp._LV_4_8. Ndere Island_2022	Bacteria	Planctomycetota	Phycisphaerae	Phycisphaerales	NA	NA	NA	Phycisphaerales bacterium	PRJNA1119566	SAMN41711551	2022
samp_4310_metabat2_157	samp_4310	8. Ndere Island	Bacteria	Actinobacteriota	Acidimicrobiia	IMCC26256	PALSA-555	CAIUKV01	CAIUKV01 sp016870595	91.83	2.1	0	2.55041	387	73.9	8715	CAIUKV01 sp016870595_LV_4_8. Ndere Island_2022	Bacteria	Actinomycetota	NA	NA	NA	NA	NA	Actinomycetota bacterium	PRJNA1119566	SAMN41711552	2022
samp_4310_metabat2_15	samp_4310	8. Ndere Island	Bacteria	Actinobacteriota	Actinomycetia	Nanopelagicales	S36-B12	Mxb001		86.85	1.26	0	2.71488	411	71.3	8683	Mxb001 sp._LV_4_8. Ndere Island_2022	Bacteria	NA	NA	NA	NA	NA	NA	Unknown NA	PRJNA1119566	SAMN41711553	2022
samp_4310_metabat2_16	samp_4310	8. Ndere Island	Bacteria	Actinobacteriota	Acidimicrobiia	Acidimicrobiales	Ilumatobacteraceae	BACL27		76.23	19.09	92.59	1.76112	395	50.1	5088	BACL27 sp._LV_4_8. Ndere Island_2022	Bacteria	Actinomycetota	Acidimicrobiia	Acidimicrobiales	Acidimicrobiaceae	NA	NA	Acidimicrobiaceae bacterium	PRJNA1119566	SAMN41711554	2022
samp_4310_metabat2_33	samp_4310	8. Ndere Island	Bacteria	Actinobacteriota	Actinomycetia	Nanopelagicales	Nanopelagicaceae	Nanopelagicus	Nanopelagicus sp016870895	76.02	0	0	0.975059	93	40.8	17485	Nanopelagicus sp016870895_LV_4_8. Ndere Island_2022	Bacteria	Actinomycetota	NA	NA	NA	NA	NA	Actinomycetota bacterium	PRJNA1119566	SAMN41711555	2022
samp_4310_metadecoder_546	samp_4310	8. Ndere Island	Bacteria	Actinobacteriota	Acidimicrobiia	Acidimicrobiales	Ilumatobacteraceae	BACL27		89.91	0.85	0	1.68021	125	73	16271	BACL27 sp._LV_4_8. Ndere Island_2022_1	Bacteria	Actinomycetota	Acidimicrobiia	NA	NA	NA	NA	Acidimicrobiia bacterium	PRJNA1119566	SAMN41711556	2022
samp_4310_semibin_300	samp_4310	8. Ndere Island	Bacteria	Planctomycetota	Planctomycetia	Pirellulales	UBA1268	QWPN01		84.22	2.87	0	2.88955	313	72	11904	QWPN01 sp._LV_4_8. Ndere Island_2022	Bacteria	Planctomycetota	Planctomycetia	Planctomycetales	Planctomycetaceae	NA	NA	Planctomycetaceae bacterium	PRJNA1119566	SAMN41711557	2022
samp_4310_semibin_364	samp_4310	8. Ndere Island	Bacteria	Actinobacteriota	Thermoleophilia	Miltoncostaeales	Miltoncostaeaceae	SYFI01		93.53	0.86	100	1.78898	129	71.7	19552	SYFI01 sp._LV_4_8. Ndere Island_2022	Bacteria	Actinomycetota	NA	NA	NA	NA	NA	Actinomycetota bacterium	PRJNA1119566	SAMN41711558	2022
samp_4311_concoct_332	samp_4311	9. Mid Gulf	Bacteria	Bacteroidota	Bacteroidia	AKYH767-A	OLB10	CAINEC01		78.05	2.42	12.5	2.31111	761	51.4	3793	CAINEC01 sp._LV_5_9. Mid Gulf_2022	Bacteria	Bacteroidota	NA	NA	NA	NA	NA	Bacteroidota bacterium	PRJNA1119566	SAMN41711559	2022
samp_4311_concoct_342	samp_4311	9. Mid Gulf	Bacteria	Verrucomicrobiota	Verrucomicrobiae	Opitutales	Opitutaceae	ER46		81.51	5.94	36.36	3.78119	1532	68.2	2803	ER46 sp._LV_5_9. Mid Gulf_2022	Bacteria	Verrucomicrobiota	Opitutae	Opitutales	Opitutaceae	NA	NA	Opitutaceae bacterium	PRJNA1119566	SAMN41711560	2022
samp_4311_concoct_375	samp_4311	9. Mid Gulf	Bacteria	Actinobacteriota	Thermoleophilia	Solirubrobacterales	70-9	CAIUSP01		75.65	1.32	0	1.38414	514	64	3083	CAIUSP01 sp._LV_5_9. Mid Gulf_2022	Bacteria	NA	NA	NA	NA	NA	NA	Unknown NA	PRJNA1119566	SAMN41711561	2022
samp_4311_concoct_388	samp_4311	9. Mid Gulf	Bacteria	Bacteroidota	Bacteroidia	Chitinophagales	Chitinophagaceae	Sediminibacterium		90.22	0.25	100	2.4304	561	43.8	6258	Sediminibacterium sp._LV_5_9. Mid Gulf_2022	Bacteria	Bacteroidota	NA	NA	NA	NA	NA	Bacteroidota bacterium	PRJNA1119566	SAMN41711562	2022
samp_4311_concoct_391	samp_4311	9. Mid Gulf	Bacteria	Actinobacteriota	Thermoleophilia	Solirubrobacterales	70-9	67-14		75	2.76	25	1.53839	524	66.8	3674	67-14 sp._LV_5_9. Mid Gulf_2022	Bacteria	Actinomycetota	Thermoleophilia	Solirubrobacterales	NA	NA	NA	Solirubrobacterales bacterium	PRJNA1119566	SAMN41711563	2022
samp_4311_concoct_400	samp_4311	9. Mid Gulf	Bacteria	Bacteroidota	Bacteroidia	AKYH767-A	2013-40CM-41-45	CAINVI01		85.99	10.08	80.95	2.72609	858	46.7	3944	CAINVI01 sp._LV_5_9. Mid Gulf_2022	Bacteria	Bacteroidota	NA	NA	NA	NA	NA	Bacteroidota bacterium	PRJNA1119566	SAMN41711564	2022
samp_4311_metabat2_10	samp_4311	9. Mid Gulf	Bacteria	Cyanobacteria	Cyanobacteriia	PCC-6307	Cyanobiaceae	Cyanobium		77.91	5.78	67.74	2.07705	489	63	4478	Cyanobium sp._LV_5_9. Mid Gulf_2022	Bacteria	Cyanobacteriota	NA	NA	NA	NA	NA	Cyanobacteriota bacterium	PRJNA1119566	SAMN41711565	2022
samp_4311_semibin_196	samp_4311	9. Mid Gulf	Bacteria	Actinobacteriota	Actinomycetia	Mycobacteriales	Mycobacteriaceae	Mycobacterium		97.11	1.02	87.5	3.56814	225	69.8	24303	Mycobacterium sp._LV_5_9. Mid Gulf_2022	Bacteria	Actinomycetota	Actinomycetes	Mycobacteriales	Mycobacteriaceae	Mycobacterium	NA	Mycobacterium sp.	PRJNA1119566	SAMN41711566	2022
samp_4311_semibin_240	samp_4311	9. Mid Gulf	Bacteria	Proteobacteria	Gammaproteobacteria	Burkholderiales	Burkholderiaceae	UBA3064	UBA3064 sp016868095	86.39	3.29	37.5	2.33542	367	53.3	7557	UBA3064 sp016868095_LV_5_9. Mid Gulf_2022	Bacteria	Pseudomonadota	Betaproteobacteria	NA	NA	NA	NA	Betaproteobacteria bacterium	PRJNA1119566	SAMN41711567	2022
samp_4311_VAMB_929	samp_4311	9. Mid Gulf	Bacteria	Gemmatimonadota	Gemmatimonadetes	Gemmatimonadales	Gemmatimonadaceae	PNKF01	PNKF01 sp016871915	79.31	24.29	42.22	2.36722	1193	69.5	2479	PNKF01 sp016871915_LV_5_9. Mid Gulf_2022	Bacteria	Gemmatimonadota	NA	NA	NA	NA	NA	Gemmatimonadota bacterium	PRJNA1119566	SAMN41711568	2022
samp_4312_concoct_385	samp_4312	9. Mid Gulf	Bacteria	Verrucomicrobiota	Verrucomicrobiae	Opitutales	Opitutaceae	ER46		75.37	2.79	71.43	3.53975	1525	68.1	2620	ER46 sp._LV_6_9. Mid Gulf_2022	Bacteria	Verrucomicrobiota	Opitutae	Opitutales	Opitutaceae	NA	NA	Opitutaceae bacterium	PRJNA1119566	SAMN41711569	2022
samp_4312_concoct_386	samp_4312	9. Mid Gulf	Bacteria	Bacteroidota	Bacteroidia	AKYH767-A	OLB10	CAINEC01		88.63	2.32	33.33	2.54269	677	51.4	5117	CAINEC01 sp._LV_6_9. Mid Gulf_2022	Bacteria	Bacteroidota	NA	NA	NA	NA	NA	Bacteroidota bacterium	PRJNA1119566	SAMN41711570	2022
samp_4312_concoct_423	samp_4312	9. Mid Gulf	Bacteria	Bacteroidota	Bacteroidia	Flavobacteriales	UA16	UBA4660		78.84	20.16	35.71	2.63332	1544	47	1716	UBA4660 sp._LV_6_9. Mid Gulf_2022	Bacteria	Bacteroidota	Flavobacteriia	Flavobacteriales	NA	NA	NA	Flavobacteriales bacterium	PRJNA1119566	SAMN41711571	2022
samp_4312_concoct_449	samp_4312	9. Mid Gulf	Bacteria	Actinobacteriota	Thermoleophilia	Solirubrobacterales	70-9	67-14		88.22	2.87	33.33	1.62015	484	66.8	4460	67-14 sp._LV_6_9. Mid Gulf_2022	Bacteria	Actinomycetota	Thermoleophilia	Solirubrobacterales	NA	NA	NA	Solirubrobacterales bacterium	PRJNA1119566	SAMN41711572	2022
samp_4312_concoct_468	samp_4312	9. Mid Gulf	Bacteria	Bacteroidota	Bacteroidia	AKYH767-A	2013-40CM-41-45	CAINVI01		81.35	3.65	42.86	2.68894	803	46.9	4417	CAINVI01 sp._LV_6_9. Mid Gulf_2022	Bacteria	Bacteroidota	NA	NA	NA	NA	NA	Bacteroidota bacterium	PRJNA1119566	SAMN41711573	2022
samp_4312_concoct_508	samp_4312	9. Mid Gulf	Bacteria	Verrucomicrobiota	Verrucomicrobiae	Opitutales	UBA953	UBA953		89.53	0.68	100	2.1896	341	69.5	11053	UBA953 sp._LV_6_9. Mid Gulf_2022	Bacteria	Verrucomicrobiota	Opitutae	NA	NA	NA	NA	Opitutae bacterium	PRJNA1119566	SAMN41711574	2022
samp_4312_maxbin_202	samp_4312	9. Mid Gulf	Bacteria	Planctomycetota	Planctomycetia	Pirellulales	UBA1268	QWPN01	QWPN01 sp016872925	75.84	13.91	32.73	2.84891	738	70	4042	QWPN01 sp016872925_LV_6_9. Mid Gulf_2022	Bacteria	Planctomycetota	NA	NA	NA	NA	NA	Planctomycetota bacterium	PRJNA1119566	SAMN41711575	2022
samp_4312_metabat2_113	samp_4312	9. Mid Gulf	Bacteria	Planctomycetota	Planctomycetia	Pirellulales	UBA1268	QWPN01		83.8	1.15	50	2.95468	481	72.1	7671	QWPN01 sp._LV_6_9. Mid Gulf_2022	Bacteria	Planctomycetota	Planctomycetia	Planctomycetales	Planctomycetaceae	NA	NA	Planctomycetaceae bacterium	PRJNA1119566	SAMN41711576	2022
samp_4312_metabat2_67	samp_4312	9. Mid Gulf	Bacteria	Verrucomicrobiota	Verrucomicrobiae	Opitutales	UBA953	UBA953		75.47	5.29	68.75	1.99472	415	68.1	5529	UBA953 sp._LV_6_9. Mid Gulf_2022_1	Bacteria	Verrucomicrobiota	NA	NA	NA	NA	NA	Verrucomicrobiota bacterium	PRJNA1119566	SAMN41711577	2022
samp_4312_metabat2_77	samp_4312	9. Mid Gulf	Bacteria	Actinobacteriota	Thermoleophilia	Solirubrobacterales	Solirubrobacteraceae	F1-60-MAGs163		77.22	2.56	50	1.37006	317	71.1	4642	F1-60-MAGs163 sp._LV_6_9. Mid Gulf_2022	Bacteria	Actinomycetota	Thermoleophilia	Solirubrobacterales	NA	NA	NA	Solirubrobacterales bacterium	PRJNA1119566	SAMN41711578	2022
samp_4312_metabat2_85	samp_4312	9. Mid Gulf	Bacteria	Actinobacteriota	Acidimicrobiia	Acidimicrobiales	Ilumatobacteraceae	F1-60-MAGs027	F1-60-MAGs027 sp016870295	86.8	21.71	72.5	1.75221	438	61.7	4313	F1-60-MAGs027 sp016870295_LV_6_9. Mid Gulf_2022	Bacteria	Actinomycetota	NA	NA	NA	NA	NA	Actinomycetota bacterium	PRJNA1119566	SAMN41711579	2022
samp_4312_metadecoder_665	samp_4312	9. Mid Gulf	Bacteria	Cyanobacteria	Cyanobacteriia	PCC-6307	Cyanobiaceae	Vulcanococcus	Vulcanococcus sp016882485	79.83	1.9	100	1.60418	188	64.6	10373	Vulcanococcus sp016882485_LV_6_9. Mid Gulf_2022	Bacteria	Cyanobacteriota	NA	NA	NA	NA	NA	Cyanobacteriota bacterium	PRJNA1119566	SAMN41711580	2022
samp_4312_semibin_220	samp_4312	9. Mid Gulf	Bacteria	Actinobacteriota	Actinomycetia	Nanopelagicales	S36-B12	Mxb001		79.42	1.63	50	2.15327	316	67.9	8127	Mxb001 sp._LV_6_9. Mid Gulf_2022	Bacteria	Actinomycetota	NA	NA	NA	NA	NA	Actinomycetota bacterium	PRJNA1119566	SAMN41711581	2022
samp_4312_semibin_239	samp_4312	9. Mid Gulf	Bacteria	Actinobacteriota	Acidimicrobiia	Acidimicrobiales	Ilumatobacteraceae	BACL27		82.53	16.52	78.57	1.69189	353	50	4993	BACL27 sp._LV_6_9. Mid Gulf_2022	Bacteria	Actinomycetota	Acidimicrobiia	Acidimicrobiales	Acidimicrobiaceae	NA	NA	Acidimicrobiaceae bacterium	PRJNA1119566	SAMN41711582	2022
samp_4312_semibin_266	samp_4312	9. Mid Gulf	Bacteria	Actinobacteriota	Acidimicrobiia	Acidimicrobiales	Ilumatobacteraceae	Casp-actino8		78.88	0.85	0	2.15208	210	63.4	15193	Casp-actino8 sp._LV_6_9. Mid Gulf_2022	Bacteria	Actinomycetota	NA	NA	NA	NA	NA	Actinomycetota bacterium	PRJNA1119566	SAMN41711583	2022
samp_4313_concoct_634	samp_4313	5. Mbita East	Bacteria	Bacteroidota	Bacteroidia	AKYH767-A	OLB10			81.08	2.7	55.56	2.25058	813	45.1	3318	OLB10 bacterium_LV_7_5. Mbita East_2022	Bacteria	Bacteroidota	NA	NA	NA	NA	NA	Bacteroidota bacterium	PRJNA1119566	SAMN41711584	2022
samp_4313_concoct_639	samp_4313	5. Mbita East	Bacteria	Bacteroidota	Bacteroidia	UBA7662	UBA7662	SYHX01		77.3	18.58	73.77	1.98158	993	51.1	2086	SYHX01 sp._LV_7_5. Mbita East_2022	Bacteria	Bacteroidota	NA	NA	NA	NA	NA	Bacteroidota bacterium	PRJNA1119566	SAMN41711585	2022
samp_4313_concoct_646	samp_4313	5. Mbita East	Bacteria	Proteobacteria	Alphaproteobacteria	CACIAM-22H2	CACIAM-22H2	CAIOSQ01		79.87	11.12	60	3.72831	1664	72.9	2486	CAIOSQ01 sp._LV_7_5. Mbita East_2022	Bacteria	Pseudomonadota	Alphaproteobacteria	NA	NA	NA	NA	Alphaproteobacteria bacterium	PRJNA1119566	SAMN41711586	2022
samp_4313_concoct_650	samp_4313	5. Mbita East	Bacteria	Bacteroidota	Bacteroidia	NS11-12g	UBA955	UBA955	UBA955 sp016868785	82.66	5.56	30	1.77159	617	47.7	3482	UBA955 sp016868785_LV_7_5. Mbita East_2022	Bacteria	Bacteroidota	NA	NA	NA	NA	NA	Bacteroidota bacterium	PRJNA1119566	SAMN41711587	2022
samp_4313_concoct_675	samp_4313	5. Mbita East	Bacteria	Planctomycetota	PLA2	PLA2	JAEUHO01			88.41	0.64	50	2.91201	484	76.1	8704	JAEUHO01 bacterium_LV_7_5. Mbita East_2022	Bacteria	Planctomycetota	Planctomycetia	NA	NA	NA	NA	Planctomycetia bacterium	PRJNA1119566	SAMN41711588	2022
samp_4313_concoct_701	samp_4313	5. Mbita East	Bacteria	Actinobacteriota	Acidimicrobiia	IMCC26256	PALSA-610			76.18	18.5	20.59	2.60486	939	72	3313	PALSA-610 bacterium_LV_7_5. Mbita East_2022	Bacteria	Actinomycetota	NA	NA	NA	NA	NA	Actinomycetota bacterium	PRJNA1119566	SAMN41711589	2022
samp_4313_concoct_705	samp_4313	5. Mbita East	Bacteria	Bacteroidota	Bacteroidia	Flavobacteriales	Crocinitomicaceae	UBA952	UBA952 sp016872115	86.21	23.12	11.54	2.08896	1012	41.8	2200	UBA952 sp016872115_LV_7_5. Mbita East_2022	Bacteria	Pseudomonadota	Alphaproteobacteria	Sphingomonadales	NA	NA	NA	Sphingomonadales bacterium	PRJNA1119566	SAMN41711590	2022
samp_4313_concoct_713	samp_4313	5. Mbita East	Bacteria	Chloroflexota	Limnocylindria	Limnocylindrales	Limnocylindraceae	Limnocylindrus		78.43	19.57	97.14	1.64877	585	62.4	3618	Limnocylindrus sp._LV_7_5. Mbita East_2022	Bacteria	Chloroflexota	NA	NA	NA	NA	NA	Chloroflexota bacterium	PRJNA1119566	SAMN41711591	2022
samp_4313_maxbin_364	samp_4313	5. Mbita East	Bacteria	Actinobacteriota	UBA4738	UBA4738	HRBIN12			90.6	0.09	100	1.5251	158	72.7	13485	HRBIN12 bacterium_LV_7_5. Mbita East_2022	Bacteria	Actinomycetota	NA	NA	NA	NA	NA	Actinomycetota bacterium	PRJNA1119566	SAMN41711592	2022
samp_4313_metabat2_206	samp_4313	5. Mbita East	Bacteria	Planctomycetota	Planctomycetia	Pirellulales	UBA1268	QWPN01		93.1	1.7	25	3.09995	339	69	13597	QWPN01 sp._LV_7_5. Mbita East_2022	Bacteria	Planctomycetota	Planctomycetia	Planctomycetales	Planctomycetaceae	NA	NA	Planctomycetaceae bacterium	PRJNA1119566	SAMN41711593	2022
samp_4313_metabat2_217	samp_4313	5. Mbita East	Bacteria	Actinobacteriota	Acidimicrobiia	Acidimicrobiales	Ilumatobacteraceae	F1-60-MAGs027	F1-60-MAGs027 sp016870295	77.58	21.84	73.68	2.40796	623	60.9	4157	F1-60-MAGs027 sp016870295_LV_7_5. Mbita East_2022	Bacteria	Actinomycetota	NA	NA	NA	NA	NA	Actinomycetota bacterium	PRJNA1119566	SAMN41711594	2022
samp_4313_metabat2_224	samp_4313	5. Mbita East	Bacteria	Cyanobacteria	Cyanobacteriia	PCC-6307	Cyanobiaceae	Vulcanococcus	Vulcanococcus sp016882415	77.68	7.43	40	1.88514	342	69.3	6124	Vulcanococcus sp016882415_LV_7_5. Mbita East_2022	Bacteria	Cyanobacteriota	NA	NA	NA	NA	NA	Cyanobacteriota bacterium	PRJNA1119566	SAMN41711595	2022
samp_4313_metabat2_226	samp_4313	5. Mbita East	Bacteria	Actinobacteriota	Acidimicrobiia	Acidimicrobiales	Ilumatobacteraceae	BACL27		77.46	14.74	89.47	1.67629	350	50.1	5356	BACL27 sp._LV_7_5. Mbita East_2022	Bacteria	Actinomycetota	Acidimicrobiia	Acidimicrobiales	Acidimicrobiaceae	NA	NA	Acidimicrobiaceae bacterium	PRJNA1119566	SAMN41711596	2022
samp_4313_metabat2_269	samp_4313	5. Mbita East	Bacteria	Actinobacteriota	Actinomycetia	Nanopelagicales	Nanopelagicaceae	MAG-120802	MAG-120802 sp016870835	81.66	16.69	74.24	1.1159	187	47.4	7376	MAG-120802 sp016870835_LV_7_5. Mbita East_2022	Bacteria	Actinomycetota	NA	NA	NA	NA	NA	Actinomycetota bacterium	PRJNA1119566	SAMN41711597	2022
samp_4313_metadecoder_432	samp_4313	5. Mbita East	Bacteria	Actinobacteriota	Acidimicrobiia	Acidimicrobiales	Ilumatobacteraceae	BACL27	BACL27 sp016870935	92.31	2.56	50	1.60896	145	58.3	14940	BACL27 sp016870935_LV_7_5. Mbita East_2022	Bacteria	Actinomycetota	NA	NA	NA	NA	NA	Actinomycetota bacterium	PRJNA1119566	SAMN41711598	2022
samp_4313_metadecoder_572	samp_4313	5. Mbita East	Bacteria	Acidobacteriota	Holophagae	Holophagales	Holophagaceae	UBA12189	UBA12189 sp003530835	82.86	0.05	100	1.06472	37	45.7	48256	UBA12189 sp003530835_LV_7_5. Mbita East_2022	Bacteria	Acidobacteriota	Holophagae	Holophagales	Holophagaceae	NA	NA	Holophagaceae bacterium	PRJNA1119566	SAMN41711599	2022
samp_4313_semibin_17	samp_4313	5. Mbita East	Bacteria	Planctomycetota	Planctomycetia	Pirellulales	UBA1268	QWPN01		76.32	0.78	66.67	2.88315	503	71.5	6240	QWPN01 sp._LV_7_5. Mbita East_2022_1	Bacteria	Planctomycetota	Planctomycetia	NA	NA	NA	NA	Planctomycetia bacterium	PRJNA1119566	SAMN41711600	2022
samp_4313_VAMB_875	samp_4313	5. Mbita East	Bacteria	Actinobacteriota	Actinomycetia	Nanopelagicales	Nanopelagicaceae	MAG-120802	MAG-120802 sp016870855	78.02	24.14	100	1.32728	589	48.4	3151	MAG-120802 sp016870855_LV_7_5. Mbita East_2022	Bacteria	Actinomycetota	NA	NA	NA	NA	NA	Actinomycetota bacterium	PRJNA1119566	SAMN41711601	2022
samp_4314_concoct_373	samp_4314	5. Mbita East	Bacteria	Verrucomicrobiota	Verrucomicrobiae	Chthoniobacterales	Terrimicrobiaceae	UBA967		78.28	15.41	75.76	2.6191	1314	59.2	2067	UBA967 sp._LV_8_5. Mbita East_2022	Bacteria	Verrucomicrobiota	Spartobacteria	NA	NA	NA	NA	Spartobacteria bacterium	PRJNA1119566	SAMN41711602	2022
samp_4314_concoct_411	samp_4314	5. Mbita East	Bacteria	Bacteroidota	Bacteroidia	UBA7662	UBA7662	SYHX01		81.29	22.79	71.23	2.10649	1041	51	2187	SYHX01 sp._LV_8_5. Mbita East_2022	Bacteria	Bacteroidota	NA	NA	NA	NA	NA	Bacteroidota bacterium	PRJNA1119566	SAMN41711603	2022
samp_4314_maxbin_698	samp_4314	5. Mbita East	Bacteria	Actinobacteriota	UBA4738	UBA4738	HRBIN12			88.03	0.43	0	1.30573	211	72.6	7427	HRBIN12 bacterium_LV_8_5. Mbita East_2022	Bacteria	Actinomycetota	NA	NA	NA	NA	NA	Actinomycetota bacterium	PRJNA1119566	SAMN41711604	2022
samp_4314_metabat2_100	samp_4314	5. Mbita East	Bacteria	Cyanobacteria	Cyanobacteriia	PCC-6307	Cyanobiaceae	Vulcanococcus	Vulcanococcus sp016882415	78.89	10.46	58.7	1.92767	342	69.4	6569	Vulcanococcus sp016882415_LV_8_5. Mbita East_2022	Bacteria	Cyanobacteriota	NA	NA	NA	NA	NA	Cyanobacteriota bacterium	PRJNA1119566	SAMN41711605	2022
samp_4314_metabat2_11	samp_4314	5. Mbita East	Bacteria	Actinobacteriota	Acidimicrobiia	Acidimicrobiales	Ilumatobacteraceae	F1-60-MAGs027	F1-60-MAGs027 sp016870295	75.9	14.66	78.57	2.05282	539	61.5	3816	F1-60-MAGs027 sp016870295_LV_8_5. Mbita East_2022	Bacteria	Actinomycetota	NA	NA	NA	NA	NA	Actinomycetota bacterium	PRJNA1119566	SAMN41711606	2022
samp_4314_metabat2_133	samp_4314	5. Mbita East	Bacteria	Actinobacteriota	Acidimicrobiia	Acidimicrobiales	Ilumatobacteraceae	Casp-actino8		75.2	6.98	33.33	1.94125	422	64.4	5238	Casp-actino8 sp._LV_8_5. Mbita East_2022	Bacteria	Actinomycetota	NA	NA	NA	NA	NA	Actinomycetota bacterium	PRJNA1119566	SAMN41711607	2022
samp_4314_metabat2_66	samp_4314	5. Mbita East	Bacteria	Actinobacteriota	Acidimicrobiia	Acidimicrobiales	Ilumatobacteraceae	BACL27		75.81	18.9	92.86	1.68952	349	50.1	5335	BACL27 sp._LV_8_5. Mbita East_2022	Bacteria	Actinomycetota	Acidimicrobiia	Acidimicrobiales	Acidimicrobiaceae	NA	NA	Acidimicrobiaceae bacterium	PRJNA1119566	SAMN41711608	2022
samp_4314_metadecoder_756	samp_4314	5. Mbita East	Bacteria	Chloroflexota	Limnocylindria	Limnocylindrales	Limnocylindraceae	Limnocylindrus		76.02	3.7	100	1.00572	171	62.5	6405	Limnocylindrus sp._LV_8_5. Mbita East_2022	Bacteria	Chloroflexota	NA	NA	NA	NA	NA	Chloroflexota bacterium	PRJNA1119566	SAMN41711609	2022
samp_4314_metadecoder_819	samp_4314	5. Mbita East	Bacteria	Proteobacteria	Gammaproteobacteria	Burkholderiales	Burkholderiaceae	RFTU01		97.9	0.65	0	2.48517	88	65.6	40815	RFTU01 sp._LV_8_5. Mbita East_2022	Bacteria	Pseudomonadota	Betaproteobacteria	NA	NA	NA	NA	Betaproteobacteria bacterium	PRJNA1119566	SAMN41711610	2022
samp_4314_semibin_188	samp_4314	5. Mbita East	Bacteria	Actinobacteriota	Actinomycetia	Actinomycetales	Microbacteriaceae	Rhodoluna		81.04	1.21	40	1.35332	223	47.4	6837	Rhodoluna sp._LV_8_5. Mbita East_2022	Bacteria	Actinomycetota	Actinomycetes	Micrococcales	Microbacteriaceae	Rhodoluna	NA	Rhodoluna sp.	PRJNA1119566	SAMN41711611	2022
samp_4314_semibin_200	samp_4314	5. Mbita East	Bacteria	Cyanobacteria	Cyanobacteriia	PCC-6307	Cyanobiaceae	Vulcanococcus		75.54	1.37	66.67	1.76939	237	69	9273	Vulcanococcus sp._LV_8_5. Mbita East_2022	Bacteria	Cyanobacteriota	Cyanophyceae	Synechococcales	Synechococcaceae	NA	NA	Synechococcaceae bacterium	PRJNA1119566	SAMN41711612	2022
samp_4314_semibin_245	samp_4314	5. Mbita East	Bacteria	Actinobacteriota	Actinomycetia	Nanopelagicales	Nanopelagicaceae	MAG-120802	MAG-120802 sp016870855	75.24	8.07	50	0.916273	177	48.3	5714	MAG-120802 sp016870855_LV_8_5. Mbita East_2022	Bacteria	Actinomycetota	NA	NA	NA	NA	NA	Actinomycetota bacterium	PRJNA1119566	SAMN41711613	2022
samp_4314_VAMB_994	samp_4314	5. Mbita East	Bacteria	Actinobacteriota	Actinomycetia	Nanopelagicales	Nanopelagicaceae	ZLKRG08		84.75	0.53	100	1.29049	131	46.3	21006	ZLKRG08 sp._LV_8_5. Mbita East_2022	Bacteria	Actinomycetota	Actinomycetes	Candidatus Nanopelagicales	Candidatus Nanopelagicaceae	NA	NA	Candidatus Nanopelagicaceae bacterium	PRJNA1119566	SAMN41711614	2022
samp_4315_concoct_118	samp_4315	5. Mbita East	Bacteria	Proteobacteria	Gammaproteobacteria	Burkholderiales	Burkholderiaceae	PBB1		98.95	1.7	0	3.46808	353	59.1	15587	PBB1 sp._LV_9_5. Mbita East_2022	Bacteria	Pseudomonadota	Betaproteobacteria	Burkholderiales	NA	NA	NA	Burkholderiales bacterium	PRJNA1119566	SAMN41711615	2022
samp_4315_concoct_78	samp_4315	5. Mbita East	Bacteria	Cyanobacteria	Cyanobacteriia	Cyanobacteriales	Microcystaceae	Microcystis	Microcystis panniformis_A	82	2.78	50	3.84535	1795	43.5	2376	Microcystis panniformis_A_LV_9_5. Mbita East_2022_1	Bacteria	Cyanobacteriota	Cyanophyceae	Chroococcales	Microcystaceae	Microcystis	Microcystis aeruginosa	Microcystis aeruginosa	PRJNA1119566	SAMN41711616	2022
samp_4315_VAMB_282	samp_4315	5. Mbita East	Bacteria	Actinobacteriota	Acidimicrobiia	Acidimicrobiales	Ilumatobacteraceae	F1-60-MAGs027	F1-60-MAGs027 sp016870295	79.53	16.96	83.33	2.03914	1501	62.4	1814	F1-60-MAGs027 sp016870295_LV_9_5. Mbita East_2022	Bacteria	Actinomycetota	NA	NA	NA	NA	NA	Actinomycetota bacterium	PRJNA1119566	SAMN41711617	2022
samp_4316_concoct_91	samp_4316	5. Mbita East	Bacteria	Actinobacteriota	Acidimicrobiia	Acidimicrobiales	Ilumatobacteraceae	BACL27	BACL27 sp016870935	81.2	2.88	14.29	1.57923	517	58.4	3729	BACL27 sp016870935_LV_10_5. Mbita East_2022	Bacteria	Actinomycetota	NA	NA	NA	NA	NA	Actinomycetota bacterium	PRJNA1119566	SAMN41711618	2022
samp_4317_VAMB_236	samp_4317	1. Homa Bay	Bacteria	Actinobacteriota	Acidimicrobiia	Acidimicrobiales	Ilumatobacteraceae	BACL27		79.41	18.74	72.97	1.85402	2118	50.1	1140	BACL27 sp._LV_11_1. Homa Bay_2022	Bacteria	Actinomycetota	Acidimicrobiia	Acidimicrobiales	Acidimicrobiaceae	NA	NA	Acidimicrobiaceae bacterium	PRJNA1119566	SAMN41711619	2022
samp_4317_VAMB_261	samp_4317	1. Homa Bay	Bacteria	Actinobacteriota	Actinomycetia	Nanopelagicales	Nanopelagicaceae	Nanopelagicus	Nanopelagicus sp016870455	75.93	11.27	60.61	1.13467	484	42.4	3823	Nanopelagicus sp016870455_LV_11_1. Homa Bay_2022	Bacteria	Actinomycetota	NA	NA	NA	NA	NA	Actinomycetota bacterium	PRJNA1119566	SAMN41711620	2022
samp_4318_concoct_226	samp_4318	1. Homa Bay	Bacteria	Planctomycetota	Phycisphaerae	Phycisphaerales	SM1A02	UBA966		82.54	5.75	57.14	2.40461	992	72.3	2852	UBA966 sp._LV_12_1. Homa Bay_2022	Bacteria	Planctomycetota	Phycisphaerae	Phycisphaerales	NA	NA	NA	Phycisphaerales bacterium	PRJNA1119566	SAMN41711621	2022
samp_4318_metabat2_31	samp_4318	1. Homa Bay	Bacteria	Actinobacteriota	Actinomycetia	Nanopelagicales	Nanopelagicaceae	MAG-120802		76.44	0	0	1.04004	140	48.5	10096	MAG-120802 sp._LV_12_1. Homa Bay_2022	Bacteria	Actinomycetota	NA	NA	NA	NA	NA	Actinomycetota bacterium	PRJNA1119566	SAMN41711622	2022
samp_4318_semibin_68	samp_4318	1. Homa Bay	Bacteria	Bacteroidota	Bacteroidia	Cytophagales	Cyclobacteriaceae	ELB16-189		88.13	1.75	22.22	2.85216	426	44	7912	ELB16-189 sp._LV_12_1. Homa Bay_2022	Bacteria	Bacteroidota	Cytophagia	Cytophagales	NA	NA	NA	Cytophagales bacterium	PRJNA1119566	SAMN41711623	2022
samp_4319_concoct_519	samp_4319	4. Soklo	Bacteria	Verrucomicrobiota	Verrucomicrobiae	Chthoniobacterales	JACTMZ01	JACTMZ01		75.9	21.61	75.47	2.78989	1390	60.8	2105	JACTMZ01 sp._LV_13_4. Soklo_2022	Bacteria	Verrucomicrobiota	Spartobacteria	Chthoniobacterales	NA	NA	NA	Chthoniobacterales bacterium	PRJNA1119566	SAMN41711624	2022
samp_4319_concoct_543	samp_4319	4. Soklo	Bacteria	Verrucomicrobiota	Verrucomicrobiae	Pedosphaerales	UBA9464	SXXZ01		84.41	2.16	25	3.33273	905	66.1	4419	SXXZ01 sp._LV_13_4. Soklo_2022	Bacteria	Verrucomicrobiota	NA	NA	NA	NA	NA	Verrucomicrobiota bacterium	PRJNA1119566	SAMN41711625	2022
samp_4319_concoct_551	samp_4319	4. Soklo	Bacteria	Bacteroidota	Bacteroidia	Cytophagales	Cyclobacteriaceae	ELB16-189		75.98	4.13	43.48	3.08398	1119	46.8	3293	ELB16-189 sp._LV_13_4. Soklo_2022	Bacteria	Bacteroidota	Cytophagia	Cytophagales	Flammeovirgaceae	NA	NA	Flammeovirgaceae bacterium	PRJNA1119566	SAMN41711626	2022
samp_4319_concoct_553	samp_4319	4. Soklo	Bacteria	Proteobacteria	Alphaproteobacteria	Caulobacterales	Caulobacteraceae	Phenylobacterium		78.53	22.81	89.29	2.81028	1130	68.6	2902	Phenylobacterium sp._LV_13_4. Soklo_2022	Bacteria	Pseudomonadota	Alphaproteobacteria	NA	NA	NA	NA	Alphaproteobacteria bacterium	PRJNA1119566	SAMN41711627	2022
samp_4319_concoct_580	samp_4319	4. Soklo	Bacteria	Planctomycetota	Planctomycetia	Gemmatales	Gemmataceae	UBA6894		79.29	2.84	0	4.12471	1421	61.5	3432	UBA6894 sp._LV_13_4. Soklo_2022	Bacteria	Planctomycetota	Planctomycetia	Gemmatales	Gemmataceae	NA	NA	Gemmataceae bacterium	PRJNA1119566	SAMN41711628	2022
samp_4319_concoct_592	samp_4319	4. Soklo	Bacteria	Verrucomicrobiota	Verrucomicrobiae	Opitutales	UBA953	UBA953		85.2	5.73	60	2.29434	679	68.1	4220	UBA953 sp._LV_13_4. Soklo_2022	Bacteria	Verrucomicrobiota	NA	NA	NA	NA	NA	Verrucomicrobiota bacterium	PRJNA1119566	SAMN41711629	2022
samp_4319_concoct_593	samp_4319	4. Soklo	Bacteria	Proteobacteria	Alphaproteobacteria	Rhizobiales	Beijerinckiaceae	Methylocystis	Methylocystis sp900299115	87.74	2.53	70	2.27295	669	47.6	4438	Methylocystis sp900299115_LV_13_4. Soklo_2022	Bacteria	Pseudomonadota	Alphaproteobacteria	Hyphomicrobiales	Methylocystaceae	NA	NA	Methylocystaceae bacterium	PRJNA1119566	SAMN41711630	2022
samp_4319_concoct_616	samp_4319	4. Soklo	Bacteria	Bacteroidota	Bacteroidia	AKYH767-A	OLB10			78.2	4.73	46.67	2.14546	948	45.3	2549	OLB10 bacterium_LV_13_4. Soklo_2022	Bacteria	Bacteroidota	NA	NA	NA	NA	NA	Bacteroidota bacterium	PRJNA1119566	SAMN41711631	2022
samp_4319_concoct_622	samp_4319	4. Soklo	Bacteria	Actinobacteriota	Actinomycetia	Nanopelagicales	S36-B12	REEB460		77.98	23.82	38.89	2.68685	1304	67.1	2216	REEB460 sp._LV_13_4. Soklo_2022	Bacteria	Actinomycetota	Actinomycetes	Actinomycetales	NA	NA	NA	Actinomycetales bacterium	PRJNA1119566	SAMN41711632	2022
samp_4319_concoct_629	samp_4319	4. Soklo	Bacteria	Chloroflexota	Limnocylindria	Limnocylindrales	Limnocylindraceae	Limnocylindrus		78.96	5.46	100	1.20121	456	62.8	3326	Limnocylindrus sp._LV_13_4. Soklo_2022	Bacteria	Chloroflexota	NA	NA	NA	NA	NA	Chloroflexota bacterium	PRJNA1119566	SAMN41711633	2022
samp_4319_concoct_644	samp_4319	4. Soklo	Bacteria	Gemmatimonadota	Gemmatimonadetes	Gemmatimonadales	Gemmatimonadaceae	PNKF01	PNKF01 sp016871915	83.16	15.65	50	1.96727	966	68.5	2207	PNKF01 sp016871915_LV_13_4. Soklo_2022	Bacteria	Gemmatimonadota	NA	NA	NA	NA	NA	Gemmatimonadota bacterium	PRJNA1119566	SAMN41711634	2022
samp_4319_concoct_648	samp_4319	4. Soklo	Bacteria	Actinobacteriota	Actinomycetia	Nanopelagicales	Nanopelagicaceae	SYAN01		82.82	1.62	28.57	1.36306	298	54	7399	SYAN01 sp._LV_13_4. Soklo_2022	Bacteria	Actinomycetota	NA	NA	NA	NA	NA	Actinomycetota bacterium	PRJNA1119566	SAMN41711635	2022
samp_4319_concoct_650	samp_4319	4. Soklo	Bacteria	Actinobacteriota	Acidimicrobiia	Acidimicrobiales	Ilumatobacteraceae	Casp-actino8		87.65	1.6	25	2.79588	464	59.4	8765	Casp-actino8 sp._LV_13_4. Soklo_2022	Bacteria	Actinomycetota	NA	NA	NA	NA	NA	Actinomycetota bacterium	PRJNA1119566	SAMN41711636	2022
samp_4319_concoct_654	samp_4319	4. Soklo	Bacteria	Planctomycetota	Planctomycetia	Pirellulales	UBA1268	RGVT01		75.6	7.57	58.33	3.81689	1502	70	2791	RGVT01 sp._LV_13_4. Soklo_2022	Bacteria	Planctomycetota	Planctomycetia	NA	NA	NA	NA	Planctomycetia bacterium	PRJNA1119566	SAMN41711637	2022
samp_4319_concoct_675	samp_4319	4. Soklo	Bacteria	Bacteroidota	Bacteroidia	UBA7662	UBA7662	SYHX01		78.99	12.51	83.33	2.14788	1109	51	2036	SYHX01 sp._LV_13_4. Soklo_2022	Bacteria	Bacteroidota	NA	NA	NA	NA	NA	Bacteroidota bacterium	PRJNA1119566	SAMN41711638	2022
samp_4319_concoct_685	samp_4319	4. Soklo	Bacteria	Bacteroidota	Bacteroidia	Cytophagales	Cyclobacteriaceae	ELB16-189		83.02	6.11	40.74	2.93838	1078	44.2	3209	ELB16-189 sp._LV_13_4. Soklo_2022_1	Bacteria	Bacteroidota	Cytophagia	Cytophagales	NA	NA	NA	Cytophagales bacterium	PRJNA1119566	SAMN41711639	2022
samp_4319_concoct_711	samp_4319	4. Soklo	Bacteria	Actinobacteriota	Acidimicrobiia	Acidimicrobiales	Ilumatobacteraceae	BACL27	BACL27 sp016870935	76.15	4.46	37.5	1.3746	623	58.4	2414	BACL27 sp016870935_LV_13_4. Soklo_2022	Bacteria	Actinomycetota	NA	NA	NA	NA	NA	Actinomycetota bacterium	PRJNA1119566	SAMN41711640	2022
samp_4319_concoct_717	samp_4319	4. Soklo	Bacteria	Proteobacteria	Gammaproteobacteria	Burkholderiales	Burkholderiaceae	Limnohabitans_A	Limnohabitans_A sp009928125	94.68	3.91	37.5	2.52364	440	53.9	7376	Limnohabitans_A sp009928125_LV_13_4. Soklo_2022	Bacteria	Pseudomonadota	Betaproteobacteria	NA	NA	NA	NA	Betaproteobacteria bacterium	PRJNA1119566	SAMN41711641	2022
samp_4319_maxbin_381	samp_4319	4. Soklo	Bacteria	Actinobacteriota	Actinomycetia	Nanopelagicales	Nanopelagicaceae	MAG-120802	MAG-120802 sp016870855	78.68	16.25	19.23	0.789191	151	49	6245	MAG-120802 sp016870855_LV_13_4. Soklo_2022	Bacteria	Actinomycetota	NA	NA	NA	NA	NA	Actinomycetota bacterium	PRJNA1119566	SAMN41711642	2022
samp_4319_maxbin_488	samp_4319	4. Soklo	Bacteria	Actinobacteriota	Actinomycetia	Nanopelagicales	Nanopelagicaceae	MAG-120802		77.07	16.97	17.46	1.55909	321	49	5769	MAG-120802 sp._LV_13_4. Soklo_2022	Bacteria	Actinomycetota	NA	NA	NA	NA	NA	Actinomycetota bacterium	PRJNA1119566	SAMN41711643	2022
samp_4319_metabat2_151	samp_4319	4. Soklo	Bacteria	Actinobacteriota	Thermoleophilia	Solirubrobacterales	70-9	67-14		86.06	2.33	60	1.55804	268	66.7	6925	67-14 sp._LV_13_4. Soklo_2022	Bacteria	Actinomycetota	Thermoleophilia	Solirubrobacterales	NA	NA	NA	Solirubrobacterales bacterium	PRJNA1119566	SAMN41711644	2022
samp_4319_metabat2_159	samp_4319	4. Soklo	Bacteria	Verrucomicrobiota	Verrucomicrobiae	Chthoniobacterales	Terrimicrobiaceae	UBA967		93.92	2.07	75	2.58599	370	58.4	9327	UBA967 sp._LV_13_4. Soklo_2022	Bacteria	Verrucomicrobiota	Spartobacteria	NA	NA	NA	NA	Spartobacteria bacterium	PRJNA1119566	SAMN41711645	2022
samp_4319_metabat2_29	samp_4319	4. Soklo	Bacteria	Actinobacteriota	Acidimicrobiia	Acidimicrobiales	UBA8139	F1-20-MAGs160		89.67	1.57	33.33	2.3553	357	67.9	8267	F1-20-MAGs160 sp._LV_13_4. Soklo_2022	Bacteria	Actinomycetota	Acidimicrobiia	NA	NA	NA	NA	Acidimicrobiia bacterium	PRJNA1119566	SAMN41711646	2022
samp_4319_metabat2_30	samp_4319	4. Soklo	Bacteria	Actinobacteriota	Acidimicrobiia	Acidimicrobiales	Ilumatobacteraceae	UBA2093		79.49	3.13	22.22	1.62246	326	56.6	5878	UBA2093 sp._LV_13_4. Soklo_2022	Bacteria	Actinomycetota	NA	NA	NA	NA	NA	Actinomycetota bacterium	PRJNA1119566	SAMN41711647	2022
samp_4319_metabat2_31	samp_4319	4. Soklo	Bacteria	Proteobacteria	Gammaproteobacteria	Burkholderiales	Burkholderiaceae	Limnohabitans_A		81.67	19.91	39.47	3.13571	649	65.3	5810	Limnohabitans_A sp._LV_13_4. Soklo_2022	Bacteria	Pseudomonadota	Betaproteobacteria	Burkholderiales	Comamonadaceae	Limnohabitans	NA	Limnohabitans sp.	PRJNA1119566	SAMN41711648	2022
samp_4319_metabat2_53	samp_4319	4. Soklo	Bacteria	Actinobacteriota	Thermoleophilia	Solirubrobacterales	Solirubrobacteraceae	F1-60-MAGs163		82.89	2.85	75	1.45576	283	71.2	6406	F1-60-MAGs163 sp._LV_13_4. Soklo_2022	Bacteria	Actinomycetota	Thermoleophilia	Solirubrobacterales	NA	NA	NA	Solirubrobacterales bacterium	PRJNA1119566	SAMN41711649	2022
samp_4319_metabat2_58	samp_4319	4. Soklo	Bacteria	Bacteroidota	Kapabacteria	Kapabacteriales	UBA961	UBA961		77.16	2.4	71.43	1.80051	265	42.1	9329	UBA961 sp._LV_13_4. Soklo_2022	Bacteria	NA	NA	NA	NA	NA	NA	Unknown NA	PRJNA1119566	SAMN41711650	2022
samp_4319_metabat2_77	samp_4319	4. Soklo	Bacteria	Actinobacteriota	Acidimicrobiia	Acidimicrobiales	Ilumatobacteraceae	Casp-actino8		86.95	5.51	27.27	2.16862	340	66.4	8209	Casp-actino8 sp._LV_13_4. Soklo_2022_1	Bacteria	Actinomycetota	NA	NA	NA	NA	NA	Actinomycetota bacterium	PRJNA1119566	SAMN41711651	2022
samp_4319_metabat2_83	samp_4319	4. Soklo	Bacteria	Actinobacteriota	Thermoleophilia	Miltoncostaeales	Miltoncostaeaceae	SYFI01		78.13	2.96	80	1.49422	346	71.5	4547	SYFI01 sp._LV_13_4. Soklo_2022	Bacteria	Actinomycetota	NA	NA	NA	NA	NA	Actinomycetota bacterium	PRJNA1119566	SAMN41711652	2022
samp_4319_metadecoder_868	samp_4319	4. Soklo	Bacteria	Proteobacteria	Gammaproteobacteria	Steroidobacterales	Steroidobacteraceae	UBA964	UBA964 sp016874175	83.75	0.97	33.33	2.19749	235	62.5	11651	UBA964 sp016874175_LV_13_4. Soklo_2022	Bacteria	Pseudomonadota	Gammaproteobacteria	NA	NA	NA	NA	Gammaproteobacteria bacterium	PRJNA1119566	SAMN41711653	2022
samp_4319_semibin_213	samp_4319	4. Soklo	Bacteria	Proteobacteria	Gammaproteobacteria	Burkholderiales	Burkholderiaceae	UBA3064	UBA3064 sp016868095	86	2.98	77.78	2.52528	389	53.2	7381	UBA3064 sp016868095_LV_13_4. Soklo_2022	Bacteria	Pseudomonadota	Betaproteobacteria	NA	NA	NA	NA	Betaproteobacteria bacterium	PRJNA1119566	SAMN41711654	2022
samp_4319_semibin_289	samp_4319	4. Soklo	Bacteria	Actinobacteriota	Acidimicrobiia	Acidimicrobiales	Ilumatobacteraceae	UBA3006		78.21	5.13	14.29	1.69097	227	62.8	9256	UBA3006 sp._LV_13_4. Soklo_2022	Bacteria	Actinomycetota	Acidimicrobiia	Acidimicrobiales	Ilumatobacteraceae	NA	NA	Ilumatobacteraceae bacterium	PRJNA1119566	SAMN41711655	2022
samp_4319_semibin_331	samp_4319	4. Soklo	Bacteria	Bacteroidota	Bacteroidia	Chitinophagales	Chitinophagaceae	JJ008		82.73	3.97	62.5	1.57781	239	48.8	8109	JJ008 sp._LV_13_4. Soklo_2022	Bacteria	Pseudomonadota	Alphaproteobacteria	Sphingomonadales	NA	NA	NA	Sphingomonadales bacterium	PRJNA1119566	SAMN41711656	2022
samp_4319_VAMB_1049	samp_4319	4. Soklo	Bacteria	Chloroflexota	Anaerolineae	Anaerolineales	EnvOPS12	OLB14		75.35	1.82	100	3.09772	361	49.8	10576	OLB14 sp._LV_13_4. Soklo_2022	Bacteria	Chloroflexota	Anaerolineae	NA	NA	NA	NA	Anaerolineae bacterium	PRJNA1119566	SAMN41711657	2022
samp_4319_VAMB_1143	samp_4319	4. Soklo	Bacteria	Actinobacteriota	Acidimicrobiia	Acidimicrobiales	Ilumatobacteraceae	UBA2093		81.24	10.17	5.26	2.14586	549	68.7	6118	UBA2093 sp._LV_13_4. Soklo_2022_1	Bacteria	Actinomycetota	NA	NA	NA	NA	NA	Actinomycetota bacterium	PRJNA1119566	SAMN41711658	2022
samp_4319_VAMB_1190	samp_4319	4. Soklo	Bacteria	Proteobacteria	Gammaproteobacteria	Burkholderiales	Methylophilaceae	RFPI01	RFPI01 sp009926205	75.2	1.63	11.11	1.07476	334	45.9	4387	RFPI01 sp009926205_LV_13_4. Soklo_2022	Bacteria	Pseudomonadota	Betaproteobacteria	Nitrosomonadales	Methylophilaceae	NA	NA	Methylophilaceae bacterium	PRJNA1119566	SAMN41711659	2022
samp_4320_concoct_408	samp_4320	4. Soklo	Bacteria	Proteobacteria	Gammaproteobacteria	Burkholderiales	Burkholderiaceae	Polynucleobacter	Polynucleobacter victoriensis	91.38	9.8	31.82	1.39727	499	43.6	3252	Polynucleobacter victoriensis_LV_14_4. Soklo_2022	Bacteria	Pseudomonadota	Betaproteobacteria	Burkholderiales	Burkholderiaceae	Polynucleobacter	Polynucleobacter victoriensis	Polynucleobacter victoriensis	PRJNA1119566	SAMN41711660	2022
samp_4320_concoct_409	samp_4320	4. Soklo	Bacteria	Actinobacteriota	Acidimicrobiia	Acidimicrobiales	Ilumatobacteraceae	UBA3006		79.06	2.99	50	1.51804	507	51.3	3923	UBA3006 sp._LV_14_4. Soklo_2022	Bacteria	Actinomycetota	Actinomycetes	NA	NA	NA	NA	Actinomycetes bacterium	PRJNA1119566	SAMN41711661	2022
samp_4320_concoct_449	samp_4320	4. Soklo	Bacteria	Verrucomicrobiota	Verrucomicrobiae	Chthoniobacterales	JACTMZ01	JACTMZ01		77.03	20.85	89.58	2.57261	1265	61	2146	JACTMZ01 sp._LV_14_4. Soklo_2022	Bacteria	Verrucomicrobiota	Spartobacteria	Chthoniobacterales	NA	NA	NA	Chthoniobacterales bacterium	PRJNA1119566	SAMN41711662	2022
samp_4320_concoct_474	samp_4320	4. Soklo	Bacteria	Planctomycetota	Phycisphaerae	Phycisphaerales	SM1A02	UBA966		81.1	9.36	60	2.34049	1002	72.1	2740	UBA966 sp._LV_14_4. Soklo_2022	Bacteria	Planctomycetota	Phycisphaerae	Phycisphaerales	NA	NA	NA	Phycisphaerales bacterium	PRJNA1119566	SAMN41711663	2022
samp_4320_concoct_487	samp_4320	4. Soklo	Bacteria	Proteobacteria	Gammaproteobacteria	Burkholderiales	Burkholderiaceae	Limnohabitans_A	Limnohabitans_A sp009928125	82.75	5.05	32.26	2.13353	789	54	3194	Limnohabitans_A sp009928125_LV_14_4. Soklo_2022	Bacteria	Pseudomonadota	Betaproteobacteria	NA	NA	NA	NA	Betaproteobacteria bacterium	PRJNA1119566	SAMN41711664	2022
samp_4320_concoct_511	samp_4320	4. Soklo	Bacteria	Bacteroidota	Bacteroidia	UBA7662	UBA7662	SYHX01		81.87	8.49	68.97	1.9347	930	51.4	2242	SYHX01 sp._LV_14_4. Soklo_2022	Bacteria	Bacteroidota	NA	NA	NA	NA	NA	Bacteroidota bacterium	PRJNA1119566	SAMN41711665	2022
samp_4320_maxbin_297	samp_4320	4. Soklo	Bacteria	Proteobacteria	Gammaproteobacteria	Burkholderiales	Rhodocyclaceae	Fluviibacter		83.44	2.33	71.43	1.48899	193	53.6	10488	Fluviibacter sp._LV_14_4. Soklo_2022	Bacteria	Pseudomonadota	Betaproteobacteria	Rhodocyclales	Fluviibacteraceae	Fluviibacter	NA	Fluviibacter sp.	PRJNA1119566	SAMN41711666	2022
samp_4320_maxbin_298	samp_4320	4. Soklo	Bacteria	Proteobacteria	Alphaproteobacteria	CACIAM-22H2	CACIAM-22H2	Tagaea		91.87	3.01	66.67	3.20875	520	66.9	8187	Tagaea sp._LV_14_4. Soklo_2022	Bacteria	Pseudomonadota	Alphaproteobacteria	Rhodospirillales	Rhodospirillaceae	Tagaea	NA	Tagaea sp.	PRJNA1119566	SAMN41711667	2022
samp_4320_maxbin_313	samp_4320	4. Soklo	Bacteria	Actinobacteriota	Thermoleophilia	Solirubrobacterales	70-9	67-14		78.02	20.07	5.66	2.13148	637	65.5	3295	67-14 sp._LV_14_4. Soklo_2022	Bacteria	Actinomycetota	Thermoleophilia	Solirubrobacterales	NA	NA	NA	Solirubrobacterales bacterium	PRJNA1119566	SAMN41711668	2022
samp_4320_metabat2_112	samp_4320	4. Soklo	Bacteria	Actinobacteriota	Thermoleophilia	Solirubrobacterales	Solirubrobacteraceae	F1-60-MAGs163		78.68	1.64	40	1.40033	289	71.2	5647	F1-60-MAGs163 sp._LV_14_4. Soklo_2022	Bacteria	Actinomycetota	Thermoleophilia	Solirubrobacterales	NA	NA	NA	Solirubrobacterales bacterium	PRJNA1119566	SAMN41711669	2022
samp_4320_metabat2_11	samp_4320	4. Soklo	Bacteria	Proteobacteria	Gammaproteobacteria	Burkholderiales	Burkholderiaceae	RFTU01		83.39	3.95	71.43	2.11285	437	65.9	5551	RFTU01 sp._LV_14_4. Soklo_2022	Bacteria	Pseudomonadota	Betaproteobacteria	NA	NA	NA	NA	Betaproteobacteria bacterium	PRJNA1119566	SAMN41711670	2022
samp_4320_metabat2_95	samp_4320	4. Soklo	Bacteria	Proteobacteria	Alphaproteobacteria	Caulobacterales	Caulobacteraceae	Phenylobacterium		91.91	4.43	72	2.71494	395	68	9071	Phenylobacterium sp._LV_14_4. Soklo_2022	Bacteria	Pseudomonadota	Alphaproteobacteria	Caulobacterales	Caulobacteraceae	Phenylobacterium	NA	Phenylobacterium sp.	PRJNA1119566	SAMN41711671	2022
samp_4320_metadecoder_671	samp_4320	4. Soklo	Bacteria	Actinobacteriota	Actinomycetia	Nanopelagicales	Nanopelagicaceae	Nanopelagicus	Nanopelagicus sp016870455	77.45	2.65	81.82	1.11219	104	42.4	16677	Nanopelagicus sp016870455_LV_14_4. Soklo_2022	Bacteria	Actinomycetota	NA	NA	NA	NA	NA	Actinomycetota bacterium	PRJNA1119566	SAMN41711672	2022
samp_4320_semibin_150	samp_4320	4. Soklo	Bacteria	Actinobacteriota	Actinomycetia	Nanopelagicales	Nanopelagicaceae	MAG-120802	MAG-120802 sp016870855	88.32	10.42	86.36	1.05094	207	48.4	5488	MAG-120802 sp016870855_LV_14_4. Soklo_2022	Bacteria	Actinomycetota	NA	NA	NA	NA	NA	Actinomycetota bacterium	PRJNA1119566	SAMN41711673	2022
samp_4320_semibin_195	samp_4320	4. Soklo	Bacteria	Actinobacteriota	Acidimicrobiia	Acidimicrobiales	Ilumatobacteraceae	UBA2093		76.51	2.14	66.67	1.73336	259	67.7	8144	UBA2093 sp._LV_14_4. Soklo_2022	Bacteria	Actinomycetota	Acidimicrobiia	Acidimicrobiales	NA	NA	NA	Acidimicrobiales bacterium	PRJNA1119566	SAMN41711674	2022
samp_4320_VAMB_777	samp_4320	4. Soklo	Bacteria	Actinobacteriota	Acidimicrobiia	Acidimicrobiales	Ilumatobacteraceae	BACL27	BACL27 sp016870935	75.04	8.37	43.75	1.49535	1419	58.5	1327	BACL27 sp016870935_LV_14_4. Soklo_2022	Bacteria	Actinomycetota	NA	NA	NA	NA	NA	Actinomycetota bacterium	PRJNA1119566	SAMN41711675	2022
samp_4320_VAMB_806	samp_4320	4. Soklo	Bacteria	Actinobacteriota	Actinomycetia	Nanopelagicales	Nanopelagicaceae	MAG-120802		75.86	16.38	75	1.38895	241	47.7	8303	MAG-120802 sp._LV_14_4. Soklo_2022	Bacteria	Actinomycetota	NA	NA	NA	NA	NA	Actinomycetota bacterium	PRJNA1119566	SAMN41711676	2022
samp_4320_VAMB_830	samp_4320	4. Soklo	Bacteria	Actinobacteriota	Acidimicrobiia	Acidimicrobiales	Ilumatobacteraceae	UBA3006		77.59	0	0	1.50776	161	61.2	12593	UBA3006 sp._LV_14_4. Soklo_2022_1	Bacteria	Actinomycetota	NA	NA	NA	NA	NA	Actinomycetota bacterium	PRJNA1119566	SAMN41711677	2022
samp_4320_VAMB_953	samp_4320	4. Soklo	Bacteria	Proteobacteria	Gammaproteobacteria	Burkholderiales	Methylophilaceae	RFPI01	RFPI01 sp009926205	80.57	15.14	5.8	1.63904	1300	45.6	1564	RFPI01 sp009926205_LV_14_4. Soklo_2022	Bacteria	Pseudomonadota	Betaproteobacteria	Nitrosomonadales	Methylophilaceae	NA	NA	Methylophilaceae bacterium	PRJNA1119566	SAMN41711678	2022
samp_4321_concoct_291	samp_4321	2. Homa Bay Pier	Bacteria	Gemmatimonadota	Gemmatimonadetes	Gemmatimonadales	Gemmatimonadaceae	PNKF01	PNKF01 sp016871915	79.31	18.13	42.42	2.04258	1159	69.1	1791	PNKF01 sp016871915_LV_15_2. Homa Bay Pier_2022	Bacteria	Gemmatimonadota	NA	NA	NA	NA	NA	Gemmatimonadota bacterium	PRJNA1119566	SAMN41711679	2022
samp_4321_concoct_309	samp_4321	2. Homa Bay Pier	Bacteria	Planctomycetota	Planctomycetia	Pirellulales	UBA1268			83.09	10.95	61.9	3.19372	1282	69.1	2855	UBA1268 bacterium_LV_15_2. Homa Bay Pier_2022	Bacteria	Planctomycetota	Planctomycetia	NA	NA	NA	NA	Planctomycetia bacterium	PRJNA1119566	SAMN41711680	2022
samp_4321_concoct_325	samp_4321	2. Homa Bay Pier	Bacteria	Actinobacteriota	Actinomycetia	Nanopelagicales	S36-B12	Mxb001		80.14	6.77	55	2.59178	997	67.9	3039	Mxb001 sp._LV_15_2. Homa Bay Pier_2022	Bacteria	Actinomycetota	NA	NA	NA	NA	NA	Actinomycetota bacterium	PRJNA1119566	SAMN41711681	2022
samp_4321_concoct_343	samp_4321	2. Homa Bay Pier	Bacteria	Planctomycetota	Phycisphaerae	Phycisphaerales	SM1A02	UBA966		84.84	2.94	75	2.42064	942	72.3	3126	UBA966 sp._LV_15_2. Homa Bay Pier_2022	Bacteria	Planctomycetota	Phycisphaerae	Phycisphaerales	NA	NA	NA	Phycisphaerales bacterium	PRJNA1119566	SAMN41711682	2022
samp_4321_concoct_348	samp_4321	2. Homa Bay Pier	Bacteria	Proteobacteria	Gammaproteobacteria	Burkholderiales	Burkholderiaceae	Rubrivivax		80.11	6.92	42.86	3.58527	1645	68.1	2378	Rubrivivax sp._LV_15_2. Homa Bay Pier_2022	Bacteria	Pseudomonadota	Betaproteobacteria	NA	NA	NA	NA	Betaproteobacteria bacterium	PRJNA1119566	SAMN41711683	2022
samp_4321_concoct_393	samp_4321	2. Homa Bay Pier	Bacteria	Proteobacteria	Alphaproteobacteria	Rhizobiales	Aestuariivirgaceae	Aestuariivirga		96.37	0.43	66.67	3.45935	209	64.6	30873	Aestuariivirga sp._LV_15_2. Homa Bay Pier_2022	Bacteria	Pseudomonadota	Alphaproteobacteria	Hyphomicrobiales	Hyphomicrobiaceae	NA	NA	Hyphomicrobiaceae bacterium	PRJNA1119566	SAMN41711684	2022
samp_4321_metabat2_67	samp_4321	2. Homa Bay Pier	Bacteria	Bacteroidota	Kapabacteria	Kapabacteriales	Kapabacteriaceae	UBA10438		86.78	1.64	33.33	2.03198	309	55.9	8125	UBA10438 sp._LV_15_2. Homa Bay Pier_2022	Bacteria	Candidatus Kapabacteria	NA	NA	NA	NA	NA	Candidatus Kapabacteria bacterium	PRJNA1119566	SAMN41711685	2022
samp_4321_metabat2_76	samp_4321	2. Homa Bay Pier	Bacteria	Proteobacteria	Gammaproteobacteria	Burkholderiales	Burkholderiaceae	Limnohabitans_A		87.28	2.78	46.67	2.38435	438	63.1	6396	Limnohabitans_A sp._LV_15_2. Homa Bay Pier_2022	Bacteria	Pseudomonadota	Betaproteobacteria	Burkholderiales	Comamonadaceae	Limnohabitans	NA	Limnohabitans sp.	PRJNA1119566	SAMN41711686	2022
samp_4321_metadecoder_486	samp_4321	2. Homa Bay Pier	Bacteria	Chloroflexota	Limnocylindria	Limnocylindrales	Limnocylindraceae	Limnocylindrus		78.7	0.15	100	0.92852	124	62.5	8285	Limnocylindrus sp._LV_15_2. Homa Bay Pier_2022	Bacteria	Chloroflexota	NA	NA	NA	NA	NA	Chloroflexota bacterium	PRJNA1119566	SAMN41711687	2022
samp_4321_semibin_248	samp_4321	2. Homa Bay Pier	Bacteria	Proteobacteria	Alphaproteobacteria	Caulobacterales	Caulobacteraceae	Phenylobacterium		84.2	1.55	77.78	2.31538	300	68.4	9470	Phenylobacterium sp._LV_15_2. Homa Bay Pier_2022	Bacteria	Pseudomonadota	Alphaproteobacteria	Caulobacterales	Caulobacteraceae	Phenylobacterium	NA	Phenylobacterium sp.	PRJNA1119566	SAMN41711688	2022
samp_4321_VAMB_721	samp_4321	2. Homa Bay Pier	Bacteria	Planctomycetota	Planctomycetia	Planctomycetales	Planctomycetaceae	SXXK01		77.17	7.08	30	5.48229	3648	58.8	1985	SXXK01 sp._LV_15_2. Homa Bay Pier_2022	Bacteria	Planctomycetota	Planctomycetia	Planctomycetales	Planctomycetaceae	NA	NA	Planctomycetaceae bacterium	PRJNA1119566	SAMN41711689	2022
samp_4322_concoct_112	samp_4322	2. Homa Bay Pier	Bacteria	Verrucomicrobiota	Verrucomicrobiae	Chthoniobacterales	Terrimicrobiaceae	UBA967		82.32	1.73	50	2.29172	1049	58.4	2304	UBA967 sp._LV_16_2. Homa Bay Pier_2022	Bacteria	Verrucomicrobiota	Spartobacteria	NA	NA	NA	NA	Spartobacteria bacterium	PRJNA1119566	SAMN41711690	2022
samp_4322_concoct_137	samp_4322	2. Homa Bay Pier	Bacteria	Bacteroidota	Bacteroidia	Cytophagales	Cyclobacteriaceae	ELB16-189		82.66	2.42	50	2.95237	1158	44.1	2965	ELB16-189 sp._LV_16_2. Homa Bay Pier_2022	Bacteria	Bacteroidota	Cytophagia	Cytophagales	NA	NA	NA	Cytophagales bacterium	PRJNA1119566	SAMN41711691	2022
samp_4322_concoct_154	samp_4322	2. Homa Bay Pier	Bacteria	Actinobacteriota	Acidimicrobiia	Acidimicrobiales	Ilumatobacteraceae	BACL27		83.9	14.51	90.48	1.76128	776	50.2	2675	BACL27 sp._LV_16_2. Homa Bay Pier_2022	Bacteria	Actinomycetota	Acidimicrobiia	Acidimicrobiales	Acidimicrobiaceae	NA	NA	Acidimicrobiaceae bacterium	PRJNA1119566	SAMN41711692	2022
samp_4322_concoct_168	samp_4322	2. Homa Bay Pier	Bacteria	Cyanobacteria	Cyanobacteriia	Cyanobacteriales	Microcystaceae	Microcystis	Microcystis panniformis_A	98.79	1.24	55.56	5.51876	724	42.6	11220	Microcystis panniformis_A_LV_16_2. Homa Bay Pier_2022_2	Bacteria	Cyanobacteriota	Cyanophyceae	Chroococcales	Microcystaceae	Microcystis	Microcystis aeruginosa	Microcystis aeruginosa	PRJNA1119566	SAMN41711381	2022
samp_4322_VAMB_308	samp_4322	2. Homa Bay Pier	Bacteria	Actinobacteriota	Acidimicrobiia	Acidimicrobiales	Ilumatobacteraceae	F1-60-MAGs027	F1-60-MAGs027 sp016870295	76.25	20.23	78.12	2.15928	1985	62.5	1377	F1-60-MAGs027 sp016870295_LV_16_2. Homa Bay Pier_2022	Bacteria	Actinomycetota	NA	NA	NA	NA	NA	Actinomycetota bacterium	PRJNA1119566	SAMN41711693	2022
samp_4322_VAMB_355	samp_4322	2. Homa Bay Pier	Bacteria	Proteobacteria	Gammaproteobacteria	Burkholderiales	Burkholderiaceae	RFTU01		75.86	4.31	100	2.19385	839	66.2	3444	RFTU01 sp._LV_16_2. Homa Bay Pier_2022	Bacteria	Pseudomonadota	Betaproteobacteria	NA	NA	NA	NA	Betaproteobacteria bacterium	PRJNA1119566	SAMN41711694	2022
samp_4322_VAMB_390	samp_4322	2. Homa Bay Pier	Bacteria	Chloroflexota	Limnocylindria	Limnocylindrales	Limnocylindraceae	Limnocylindrus		75.46	2.78	100	1.02296	350	62.8	4593	Limnocylindrus sp._LV_16_2. Homa Bay Pier_2022	Bacteria	Chloroflexota	NA	NA	NA	NA	NA	Chloroflexota bacterium	PRJNA1119566	SAMN41711695	2022
samp_4323_concoct_169	samp_4323	3. Homa Bay Water Intake	Bacteria	Planctomycetota	Phycisphaerae	Phycisphaerales	SM1A02	UBA966		77.21	3.34	75	2.10604	1042	72.3	2181	UBA966 sp._LV_17_3. Homa Bay Water Intake_2022	Bacteria	Planctomycetota	Phycisphaerae	Phycisphaerales	NA	NA	NA	Phycisphaerales bacterium	PRJNA1119566	SAMN41711696	2022
samp_4323_concoct_170	samp_4323	3. Homa Bay Water Intake	Bacteria	Bacteroidota	Bacteroidia	Chitinophagales	Chitinophagaceae	JJ008		75.78	22.32	90.91	1.75127	891	48.8	2090	JJ008 sp._LV_17_3. Homa Bay Water Intake_2022	Bacteria	Pseudomonadota	Alphaproteobacteria	Sphingomonadales	NA	NA	NA	Sphingomonadales bacterium	PRJNA1119566	SAMN41711697	2022
samp_4323_concoct_172	samp_4323	3. Homa Bay Water Intake	Bacteria	Actinobacteriota	Acidimicrobiia	Acidimicrobiales	Ilumatobacteraceae	BACL27		85.9	17.95	87.5	1.92511	798	50.2	2758	BACL27 sp._LV_17_3. Homa Bay Water Intake_2022	Bacteria	Actinomycetota	Acidimicrobiia	Acidimicrobiales	Acidimicrobiaceae	NA	NA	Acidimicrobiaceae bacterium	PRJNA1119566	SAMN41711698	2022
samp_4323_concoct_185	samp_4323	3. Homa Bay Water Intake	Bacteria	Verrucomicrobiota	Verrucomicrobiae	Chthoniobacterales	Terrimicrobiaceae	UBA967		82.32	3.66	50	2.57905	1010	58.4	2982	UBA967 sp._LV_17_3. Homa Bay Water Intake_2022	Bacteria	Verrucomicrobiota	Spartobacteria	NA	NA	NA	NA	Spartobacteria bacterium	PRJNA1119566	SAMN41711699	2022
samp_4323_concoct_198	samp_4323	3. Homa Bay Water Intake	Bacteria	Verrucomicrobiota	Verrucomicrobiae	Chthoniobacterales	JACTMZ01	JACTMZ01		84.36	19.8	85.45	2.47151	1191	61.1	2185	JACTMZ01 sp._LV_17_3. Homa Bay Water Intake_2022	Bacteria	Verrucomicrobiota	Spartobacteria	Chthoniobacterales	NA	NA	NA	Chthoniobacterales bacterium	PRJNA1119566	SAMN41711700	2022
samp_4323_concoct_228	samp_4323	3. Homa Bay Water Intake	Bacteria	Planctomycetota	Planctomycetia	Pirellulales	UBA1268			76.37	7.24	54.55	2.73436	1367	69.1	2158	UBA1268 bacterium_LV_17_3. Homa Bay Water Intake_2022	Bacteria	Planctomycetota	Planctomycetia	NA	NA	NA	NA	Planctomycetia bacterium	PRJNA1119566	SAMN41711701	2022
samp_4323_metadecoder_402	samp_4323	3. Homa Bay Water Intake	Bacteria	Planctomycetota	Planctomycetia	Pirellulales	UBA1268	QWPN01		94.25	0	0	3.00792	151	69.9	24142	QWPN01 sp._LV_17_3. Homa Bay Water Intake_2022	Bacteria	Planctomycetota	Planctomycetia	Pirellulales	NA	NA	NA	Pirellulales bacterium	PRJNA1119566	SAMN41711702	2022
samp_4323_semibin_23	samp_4323	3. Homa Bay Water Intake	Bacteria	Proteobacteria	Alphaproteobacteria	Rhizobiales	Beijerinckiaceae	Rhabdaerophilum		94.18	0.47	66.67	3.17427	204	64.3	22182	Rhabdaerophilum sp._LV_17_3. Homa Bay Water Intake_2022	Bacteria	Pseudomonadota	Alphaproteobacteria	Hyphomicrobiales	Methylobacteriaceae	Methylobacterium	NA	Methylobacterium sp.	PRJNA1119566	SAMN41711703	2022
samp_4323_semibin_5	samp_4323	3. Homa Bay Water Intake	Bacteria	Proteobacteria	Gammaproteobacteria	Burkholderiales	Burkholderiaceae	Limnohabitans_A		76.82	1.61	40	2.07359	375	62.9	6349	Limnohabitans_A sp._LV_17_3. Homa Bay Water Intake_2022	Bacteria	Pseudomonadota	Betaproteobacteria	Burkholderiales	Comamonadaceae	Limnohabitans	NA	Limnohabitans sp.	PRJNA1119566	SAMN41711704	2022
samp_4324_concoct_106	samp_4324	3. Homa Bay Water Intake	Bacteria	Planctomycetota	Planctomycetia	Pirellulales	UBA1268			81.16	21.49	46.15	3.78943	1865	68.7	2177	UBA1268 bacterium_LV_18_3. Homa Bay Water Intake_2022	Bacteria	Planctomycetota	Planctomycetia	NA	NA	NA	NA	Planctomycetia bacterium	PRJNA1119566	SAMN41711705	2022
samp_4324_concoct_141	samp_4324	3. Homa Bay Water Intake	Bacteria	Verrucomicrobiota	Verrucomicrobiae	Chthoniobacterales	JACTMZ01	JACTMZ01		83.78	10.81	67.86	2.05348	1015	61.4	2171	JACTMZ01 sp._LV_18_3. Homa Bay Water Intake_2022	Bacteria	Verrucomicrobiota	Spartobacteria	Chthoniobacterales	NA	NA	NA	Chthoniobacterales bacterium	PRJNA1119566	SAMN41711706	2022
samp_4324_concoct_157	samp_4324	3. Homa Bay Water Intake	Bacteria	Chloroflexota	Limnocylindria	Limnocylindrales	Limnocylindraceae	Limnocylindrus		79.05	1.76	20	1.04369	396	62.8	3165	Limnocylindrus sp._LV_18_3. Homa Bay Water Intake_2022	Bacteria	Chloroflexota	NA	NA	NA	NA	NA	Chloroflexota bacterium	PRJNA1119566	SAMN41711707	2022
samp_4324_concoct_93	samp_4324	3. Homa Bay Water Intake	Bacteria	Bacteroidota	Bacteroidia	Cytophagales	Cyclobacteriaceae	ELB16-189		80.37	2.93	30.77	2.76028	1140	43.9	2807	ELB16-189 sp._LV_18_3. Homa Bay Water Intake_2022	Bacteria	Bacteroidota	Cytophagia	Cytophagales	NA	NA	NA	Cytophagales bacterium	PRJNA1119566	SAMN41711708	2022
samp_4324_concoct_99	samp_4324	3. Homa Bay Water Intake	Bacteria	Planctomycetota	Phycisphaerae	Phycisphaerales	SM1A02	UBA966		83.81	6.82	42.86	2.42033	1001	72.3	2807	UBA966 sp._LV_18_3. Homa Bay Water Intake_2022	Bacteria	Planctomycetota	Phycisphaerae	Phycisphaerales	NA	NA	NA	Phycisphaerales bacterium	PRJNA1119566	SAMN41711709	2022
samp_4324_metabat2_15	samp_4324	3. Homa Bay Water Intake	Bacteria	Proteobacteria	Alphaproteobacteria	Rhizobiales	Beijerinckiaceae	CAIUPE01		93.89	0.73	25	2.52651	120	56	35185	CAIUPE01 sp._LV_18_3. Homa Bay Water Intake_2022	Bacteria	Pseudomonadota	Alphaproteobacteria	Hyphomicrobiales	NA	NA	NA	Hyphomicrobiales bacterium	PRJNA1119566	SAMN41711710	2022
samp_4324_metadecoder_323	samp_4324	3. Homa Bay Water Intake	Bacteria	Proteobacteria	Gammaproteobacteria	Burkholderiales	Burkholderiaceae	RFTU01		84.32	1.18	12.5	2.02982	231	66.1	11761	RFTU01 sp._LV_18_3. Homa Bay Water Intake_2022	Bacteria	Pseudomonadota	Betaproteobacteria	NA	NA	NA	NA	Betaproteobacteria bacterium	PRJNA1119566	SAMN41711711	2022
samp_4324_VAMB_346	samp_4324	3. Homa Bay Water Intake	Bacteria	Actinobacteriota	Actinomycetia	Nanopelagicales	Nanopelagicaceae	MAG-120802	MAG-120802 sp003569145	75.71	19.08	75.76	1.08719	1504	44.4	810	MAG-120802 sp003569145_LV_18_3. Homa Bay Water Intake_2022	Bacteria	Actinomycetota	NA	NA	NA	NA	NA	Actinomycetota bacterium	PRJNA1119566	SAMN41711712	2022
samp_4324_VAMB_398	samp_4324	3. Homa Bay Water Intake	Bacteria	Actinobacteriota	Acidimicrobiia	Acidimicrobiales	Ilumatobacteraceae	BACL27		77.9	14.46	70.37	1.68823	1183	50	1833	BACL27 sp._LV_18_3. Homa Bay Water Intake_2022	Bacteria	Actinomycetota	Acidimicrobiia	Acidimicrobiales	Acidimicrobiaceae	NA	NA	Acidimicrobiaceae bacterium	PRJNA1119566	SAMN41711713	2022
samp_4325_concoct_108	samp_4325	H1. Homa Bay Coast	Bacteria	Proteobacteria	Gammaproteobacteria	Burkholderiales	Burkholderiaceae	RFTU01		90.52	4.31	23.08	2.62081	839	65.7	3987	RFTU01 sp._LV_19_H1. Homa Bay Coast_2022	Bacteria	Pseudomonadota	Betaproteobacteria	NA	NA	NA	NA	Betaproteobacteria bacterium	PRJNA1119566	SAMN41711714	2022
samp_4325_concoct_110	samp_4325	H1. Homa Bay Coast	Bacteria	Proteobacteria	Gammaproteobacteria	Burkholderiales	Burkholderiaceae	UBA954		89.54	9.25	64.71	1.86055	698	57.3	3174	UBA954 sp._LV_19_H1. Homa Bay Coast_2022	Bacteria	Pseudomonadota	Betaproteobacteria	Burkholderiales	Burkholderiaceae	NA	NA	Burkholderiaceae bacterium	PRJNA1119566	SAMN41711715	2022
samp_4325_concoct_114	samp_4325	H1. Homa Bay Coast	Bacteria	Verrucomicrobiota	Verrucomicrobiae	Chthoniobacterales	JACTMZ01	JACTMZ01		78.86	9.84	75	2.08235	1096	61.2	1971	JACTMZ01 sp._LV_19_H1. Homa Bay Coast_2022	Bacteria	Verrucomicrobiota	Spartobacteria	Chthoniobacterales	NA	NA	NA	Chthoniobacterales bacterium	PRJNA1119566	SAMN41711716	2022
samp_4325_concoct_134	samp_4325	H1. Homa Bay Coast	Bacteria	Actinobacteriota	Acidimicrobiia	Acidimicrobiales	Ilumatobacteraceae	BACL27		80.34	12.95	80	1.82924	842	50.1	2384	BACL27 sp._LV_19_H1. Homa Bay Coast_2022	Bacteria	Actinomycetota	Acidimicrobiia	Acidimicrobiales	Acidimicrobiaceae	NA	NA	Acidimicrobiaceae bacterium	PRJNA1119566	SAMN41711717	2022
samp_4325_concoct_82	samp_4325	H1. Homa Bay Coast	Bacteria	Cyanobacteria	Cyanobacteriia	Cyanobacteriales	Microcystaceae	Microcystis		81.41	2.49	40	3.87809	1795	43.4	2342	Microcystis sp._LV_19_H1. Homa Bay Coast_2022_1	Bacteria	Cyanobacteriota	Cyanophyceae	Chroococcales	Microcystaceae	Microcystis	NA	Microcystis sp.	PRJNA1119566	SAMN41711718	2022
samp_4325_concoct_86	samp_4325	H1. Homa Bay Coast	Bacteria	Chloroflexota	Limnocylindria	Limnocylindrales	Limnocylindraceae	Limnocylindrus		84.65	2.26	75	1.15356	366	62.7	4129	Limnocylindrus sp._LV_19_H1. Homa Bay Coast_2022	Bacteria	Chloroflexota	NA	NA	NA	NA	NA	Chloroflexota bacterium	PRJNA1119566	SAMN41711719	2022
samp_4325_VAMB_299	samp_4325	H1. Homa Bay Coast	Bacteria	Actinobacteriota	Actinomycetia	Nanopelagicales	Nanopelagicaceae	Nanopelagicus	Nanopelagicus sp016870455	78.83	21.21	56.76	1.39879	564	42.3	5158	Nanopelagicus sp016870455_LV_19_H1. Homa Bay Coast_2022	Bacteria	Actinomycetota	NA	NA	NA	NA	NA	Actinomycetota bacterium	PRJNA1119566	SAMN41711720	2022
samp_4326_concoct_100	samp_4326	H1. Homa Bay Coast	Bacteria	Proteobacteria	Gammaproteobacteria	Burkholderiales	Burkholderiaceae	UBA954		87	7.38	51.85	1.9343	707	57.3	3502	UBA954 sp._LV_20_H1. Homa Bay Coast_2022	Bacteria	Pseudomonadota	Betaproteobacteria	NA	NA	NA	NA	Betaproteobacteria bacterium	PRJNA1119566	SAMN41711721	2022
samp_4326_concoct_128	samp_4326	H1. Homa Bay Coast	Bacteria	Verrucomicrobiota	Verrucomicrobiae	Chthoniobacterales	JACTMZ01	JACTMZ01		77.24	16.71	71.79	2.10975	1091	61.2	2014	JACTMZ01 sp._LV_20_H1. Homa Bay Coast_2022	Bacteria	Verrucomicrobiota	Spartobacteria	Chthoniobacterales	NA	NA	NA	Chthoniobacterales bacterium	PRJNA1119566	SAMN41711722	2022
samp_4326_concoct_143	samp_4326	H1. Homa Bay Coast	Bacteria	Actinobacteriota	Acidimicrobiia	Acidimicrobiales	Ilumatobacteraceae	BACL27		81.2	12.85	86.96	1.86911	899	50.1	2257	BACL27 sp._LV_20_H1. Homa Bay Coast_2022	Bacteria	Actinomycetota	Acidimicrobiia	Acidimicrobiales	Acidimicrobiaceae	NA	NA	Acidimicrobiaceae bacterium	PRJNA1119566	SAMN41711723	2022
samp_4326_concoct_146	samp_4326	H1. Homa Bay Coast	Bacteria	Actinobacteriota	Actinomycetia	Nanopelagicales	Nanopelagicaceae	Nanopelagicus	Nanopelagicus sp016870455	75.01	3.9	85.71	1.13236	320	42.5	4812	Nanopelagicus sp016870455_LV_20_H1. Homa Bay Coast_2022	Bacteria	Actinomycetota	NA	NA	NA	NA	NA	Actinomycetota bacterium	PRJNA1119566	SAMN41711724	2022
samp_4326_maxbin_35	samp_4326	H1. Homa Bay Coast	Bacteria	Cyanobacteria	Cyanobacteriia	Cyanobacteriales	Nostocaceae	Dolichospermum		97.22	0.22	0	4.07797	370	37.5	16022	Dolichospermum sp._LV_20_H1. Homa Bay Coast_2022_2	Bacteria	Cyanobacteriota	Cyanophyceae	Nostocales	Aphanizomenonaceae	Dolichospermum	NA	Dolichospermum sp.	PRJNA1119566	SAMN41711415	2022
samp_4326_VAMB_294	samp_4326	H1. Homa Bay Coast	Bacteria	Proteobacteria	Gammaproteobacteria	Burkholderiales	Burkholderiaceae	RFTU01		90.79	8.93	66.67	2.51219	962	66.1	3983	RFTU01 sp._LV_20_H1. Homa Bay Coast_2022	Bacteria	Pseudomonadota	Betaproteobacteria	NA	NA	NA	NA	Betaproteobacteria bacterium	PRJNA1119566	SAMN41711725	2022
samp_4326_VAMB_363	samp_4326	H1. Homa Bay Coast	Bacteria	Planctomycetota	Planctomycetia	Pirellulales	UBA1268			97.02	0.57	100	3.27464	396	66.8	17286	UBA1268 bacterium_LV_20_H1. Homa Bay Coast_2022	Bacteria	Planctomycetota	Planctomycetia	NA	NA	NA	NA	Planctomycetia bacterium	PRJNA1119566	SAMN41711726	2022
samp_4331_concoct_526	samp_4331	6. Mbita West	Bacteria	Verrucomicrobiota	Verrucomicrobiae	Methylacidiphilales	UBA3015	UBA3015		79.35	18.98	88.89	1.80259	1192	60.5	1424	UBA3015 sp._LV_21_6. Mbita West_2022	Bacteria	Verrucomicrobiota	NA	NA	NA	NA	NA	Verrucomicrobiota bacterium	PRJNA1119566	SAMN41711727	2022
samp_4331_concoct_546	samp_4331	6. Mbita West	Bacteria	Bacteroidota	Bacteroidia	UBA7662	UBA7662	SYHX01		83.45	9.23	64.71	1.90646	988	51.3	1994	SYHX01 sp._LV_21_6. Mbita West_2022	Bacteria	Bacteroidota	NA	NA	NA	NA	NA	Bacteroidota bacterium	PRJNA1119566	SAMN41711728	2022
samp_4331_concoct_609	samp_4331	6. Mbita West	Bacteria	Proteobacteria	Alphaproteobacteria	Rhizobiales	Beijerinckiaceae	Methylocystis	Methylocystis sp002412985	78.77	1.74	50	1.8238	687	49.2	3194	Methylocystis sp002412985_LV_21_6. Mbita West_2022	Bacteria	Pseudomonadota	Alphaproteobacteria	Hyphomicrobiales	Methylocystaceae	NA	NA	Methylocystaceae bacterium	PRJNA1119566	SAMN41711729	2022
samp_4331_concoct_620	samp_4331	6. Mbita West	Bacteria	Planctomycetota	Phycisphaerae	Phycisphaerales	SM1A02	UBA966		80.15	3.98	60	2.20366	823	72.5	3264	UBA966 sp._LV_21_6. Mbita West_2022	Bacteria	Planctomycetota	Phycisphaerae	Phycisphaerales	NA	NA	NA	Phycisphaerales bacterium	PRJNA1119566	SAMN41711730	2022
samp_4331_concoct_678	samp_4331	6. Mbita West	Archaea	Thermoproteota	Nitrososphaeria	Nitrososphaerales	Nitrosopumilaceae	Nitrosotenuis		85.6	1.94	50	1.14265	172	40.2	10546	Nitrosotenuis sp._LV_21_6. Mbita West_2022	NA	NA	NA	NA	NA	NA	NA	Unknown NA	PRJNA1119566	SAMN41711731	2022
samp_4331_metabat2_111	samp_4331	6. Mbita West	Bacteria	Proteobacteria	Alphaproteobacteria	CACIAM-22H2	CACIAM-22H2	CAIOSQ01		78.61	4.94	64.71	3.97447	804	72.6	5786	CAIOSQ01 sp._LV_21_6. Mbita West_2022	Bacteria	Pseudomonadota	Alphaproteobacteria	NA	NA	NA	NA	Alphaproteobacteria bacterium	PRJNA1119566	SAMN41711732	2022
samp_4331_metabat2_136	samp_4331	6. Mbita West	Bacteria	Planctomycetota	Phycisphaerae	Phycisphaerales	SM1A02	UBA966	UBA966 sp016873255	84.63	2.87	81.82	2.44105	305	71.8	11244	UBA966 sp016873255_LV_21_6. Mbita West_2022	Bacteria	Planctomycetota	NA	NA	NA	NA	NA	Planctomycetota bacterium	PRJNA1119566	SAMN41711733	2022
samp_4331_metabat2_148	samp_4331	6. Mbita West	Bacteria	Actinobacteriota	Actinomycetia	Nanopelagicales	Nanopelagicaceae	Nanopelagicus	Nanopelagicus sp016870455	76.72	3.45	100	0.938189	108	42.6	12742	Nanopelagicus sp016870455_LV_21_6. Mbita West_2022	Bacteria	Actinomycetota	NA	NA	NA	NA	NA	Actinomycetota bacterium	PRJNA1119566	SAMN41711734	2022
samp_4331_metabat2_150	samp_4331	6. Mbita West	Bacteria	Actinobacteriota	Acidimicrobiia	Acidimicrobiales	Ilumatobacteraceae	Casp-actino8		81.96	9.5	33.33	2.3308	367	64.3	8503	Casp-actino8 sp._LV_21_6. Mbita West_2022	Bacteria	Actinomycetota	NA	NA	NA	NA	NA	Actinomycetota bacterium	PRJNA1119566	SAMN41711735	2022
samp_4331_metabat2_156	samp_4331	6. Mbita West	Bacteria	Cyanobacteria	Cyanobacteriia	PCC-6307	Cyanobiaceae	Vulcanococcus	Vulcanococcus sp016882415	78.52	14.76	46.67	1.94514	341	69.3	6789	Vulcanococcus sp016882415_LV_21_6. Mbita West_2022	Bacteria	Cyanobacteriota	NA	NA	NA	NA	NA	Cyanobacteriota bacterium	PRJNA1119566	SAMN41711736	2022
samp_4331_metabat2_177	samp_4331	6. Mbita West	Bacteria	Cyanobacteria	Cyanobacteriia	PCC-6307	Cyanobiaceae	NIES-981		75.71	11.46	50.98	2.15402	427	69.2	6059	NIES-981 sp._LV_21_6. Mbita West_2022	Bacteria	Cyanobacteriota	Cyanophyceae	Synechococcales	Prochlorococcaceae	Cyanobium	NA	Cyanobium sp.	PRJNA1119566	SAMN41711737	2022
samp_4331_metabat2_21	samp_4331	6. Mbita West	Bacteria	Actinobacteriota	Acidimicrobiia	Acidimicrobiales	Ilumatobacteraceae	F1-60-MAGs027	F1-60-MAGs027 sp016870295	84.24	23.21	82.61	2.15999	569	61.6	3953	F1-60-MAGs027 sp016870295_LV_21_6. Mbita West_2022	Bacteria	Actinomycetota	NA	NA	NA	NA	NA	Actinomycetota bacterium	PRJNA1119566	SAMN41711738	2022
samp_4331_metabat2_24	samp_4331	6. Mbita West	Bacteria	Cyanobacteria	Cyanobacteriia	PCC-6307	Cyanobiaceae	Cyanobium		79.82	8.2	38.46	2.13972	323	70.6	8362	Cyanobium sp._LV_21_6. Mbita West_2022	Bacteria	Cyanobacteriota	Cyanophyceae	Synechococcales	Synechococcaceae	NA	NA	Synechococcaceae bacterium	PRJNA1119566	SAMN41711739	2022
samp_4331_metabat2_66	samp_4331	6. Mbita West	Bacteria	Actinobacteriota	Actinomycetia	Nanopelagicales	Nanopelagicaceae	ZLKRG08		87.21	1.23	33.33	1.33275	83	44.6	29224	ZLKRG08 sp._LV_21_6. Mbita West_2022	Bacteria	Actinomycetota	Actinomycetes	Candidatus Nanopelagicales	Candidatus Nanopelagicaceae	NA	NA	Candidatus Nanopelagicaceae bacterium	PRJNA1119566	SAMN41711740	2022
samp_4331_metadecoder_754	samp_4331	6. Mbita West	Bacteria	Actinobacteriota	Thermoleophilia	Gaiellales	F1-60-MAGs149	F1-60-MAGs149	F1-60-MAGs149 sp016870485	88.79	0.29	100	1.98156	98	74.3	25340	F1-60-MAGs149 sp016870485_LV_21_6. Mbita West_2022	Bacteria	Actinomycetota	NA	NA	NA	NA	NA	Actinomycetota bacterium	PRJNA1119566	SAMN41711741	2022
samp_4331_metadecoder_887	samp_4331	6. Mbita West	Bacteria	Proteobacteria	Gammaproteobacteria	Burkholderiales	Burkholderiaceae			81.45	1.93	66.67	2.30571	108	68.1	25257	Burkholderiaceae bacterium_LV_21_6. Mbita West_2022	Bacteria	Pseudomonadota	Betaproteobacteria	Burkholderiales	Comamonadaceae	NA	NA	Comamonadaceae bacterium	PRJNA1119566	SAMN41711742	2022
samp_4331_semibin_204	samp_4331	6. Mbita West	Bacteria	Actinobacteriota	Acidimicrobiia	Acidimicrobiales	Ilumatobacteraceae	UBA2093		94.02	1.79	0	1.99368	120	68.4	27671	UBA2093 sp._LV_21_6. Mbita West_2022	Bacteria	Actinomycetota	NA	NA	NA	NA	NA	Actinomycetota bacterium	PRJNA1119566	SAMN41711743	2022
samp_4331_semibin_207	samp_4331	6. Mbita West	Bacteria	Gemmatimonadota	Gemmatimonadetes	Gemmatimonadales	Gemmatimonadaceae	PNKF01	PNKF01 sp016871915	83.64	12.93	86.36	1.403	268	68.3	5872	PNKF01 sp016871915_LV_21_6. Mbita West_2022	Bacteria	Gemmatimonadota	NA	NA	NA	NA	NA	Gemmatimonadota bacterium	PRJNA1119566	SAMN41711744	2022
samp_4331_semibin_219	samp_4331	6. Mbita West	Bacteria	Acidobacteriota	Holophagae	Holophagales	Holophagaceae	UBA12189	UBA12189 sp014189895	77.89	1.03	100	1.24682	131	46.8	16436	UBA12189 sp014189895_LV_21_6. Mbita West_2022	Bacteria	Acidobacteriota	Holophagae	Holophagales	Holophagaceae	NA	NA	Holophagaceae bacterium	PRJNA1119566	SAMN41711745	2022
samp_4331_semibin_260	samp_4331	6. Mbita West	Bacteria	Verrucomicrobiota	Verrucomicrobiae	Opitutales	Opitutaceae	ER46		93.8	0.14	0	4.11848	449	68.3	12911	ER46 sp._LV_21_6. Mbita West_2022	Bacteria	Verrucomicrobiota	Opitutae	Opitutales	Opitutaceae	NA	NA	Opitutaceae bacterium	PRJNA1119566	SAMN41711746	2022
samp_4331_semibin_266	samp_4331	6. Mbita West	Bacteria	Bacteroidota	Bacteroidia	Flavobacteriales	Crocinitomicaceae	UBA952		98.92	1.49	85.71	2.1769	133	41.6	23882	UBA952 sp._LV_21_6. Mbita West_2022	Bacteria	Bacteroidota	Flavobacteriia	Flavobacteriales	NA	NA	NA	Flavobacteriales bacterium	PRJNA1119566	SAMN41711747	2022
samp_4331_semibin_282	samp_4331	6. Mbita West	Bacteria	Actinobacteriota	Actinomycetia	Mycobacteriales	Mycobacteriaceae	Mycobacterium		98.18	0.45	0	3.25971	136	69.9	40940	Mycobacterium sp._LV_21_6. Mbita West_2022	Bacteria	Actinomycetota	Actinomycetes	Mycobacteriales	Mycobacteriaceae	Mycobacterium	NA	Mycobacterium sp.	PRJNA1119566	SAMN41711748	2022
samp_4331_semibin_335	samp_4331	6. Mbita West	Bacteria	Bacteroidota	Bacteroidia	Chitinophagales	Chitinophagaceae	SXYR01	SXYR01 sp016868855	92.61	0	0	2.03528	90	41.3	54876	SXYR01 sp016868855_LV_21_6. Mbita West_2022	Bacteria	Bacteroidota	NA	NA	NA	NA	NA	Bacteroidota bacterium	PRJNA1119566	SAMN41711749	2022
samp_4331_semibin_363	samp_4331	6. Mbita West	Bacteria	Proteobacteria	Alphaproteobacteria	Rhizobiales	Beijerinckiaceae	CAIUPE01		92.8	0.42	0	2.52165	124	52.3	35277	CAIUPE01 sp._LV_21_6. Mbita West_2022	Bacteria	Pseudomonadota	Alphaproteobacteria	Hyphomicrobiales	NA	NA	NA	Hyphomicrobiales bacterium	PRJNA1119566	SAMN41711750	2022
samp_4331_VAMB_1045	samp_4331	6. Mbita West	Bacteria	Proteobacteria	Gammaproteobacteria	Burkholderiales	Burkholderiaceae	Polaromonas	Polaromonas sp016868205	95.76	0.54	50	2.4518	135	62.9	26504	Polaromonas sp016868205_LV_21_6. Mbita West_2022	Bacteria	Pseudomonadota	Betaproteobacteria	NA	NA	NA	NA	Betaproteobacteria bacterium	PRJNA1119566	SAMN41711751	2022
samp_4331_VAMB_1070	samp_4331	6. Mbita West	Bacteria	Actinobacteriota	Acidimicrobiia	Acidimicrobiales	Ilumatobacteraceae	UBA2093		88.89	1.28	0	1.8556	65	67.3	55007	UBA2093 sp._LV_21_6. Mbita West_2022_1	Bacteria	Actinomycetota	NA	NA	NA	NA	NA	Actinomycetota bacterium	PRJNA1119566	SAMN41711752	2022
samp_4331_VAMB_1079	samp_4331	6. Mbita West	Bacteria	Bacteroidota	Bacteroidia	Chitinophagales	Chitinophagaceae	JJ008	JJ008 sp016872155	88.52	0.16	100	1.60942	91	48.4	31887	JJ008 sp016872155_LV_21_6. Mbita West_2022	Bacteria	Pseudomonadota	Alphaproteobacteria	Sphingomonadales	NA	NA	NA	Sphingomonadales bacterium	PRJNA1119566	SAMN41711753	2022
samp_4331_VAMB_1143	samp_4331	6. Mbita West	Bacteria	Proteobacteria	Alphaproteobacteria	Acetobacterales	Acetobacteraceae	Roseomonas_B		76.91	11.55	71.88	2.77538	2092	62.8	1553	Roseomonas_B sp._LV_21_6. Mbita West_2022	Bacteria	Pseudomonadota	Alphaproteobacteria	NA	NA	NA	NA	Alphaproteobacteria bacterium	PRJNA1119566	SAMN41711754	2022
samp_4331_VAMB_940	samp_4331	6. Mbita West	Bacteria	Nitrospirota	Nitrospiria	Nitrospirales	Nitrospiraceae	VGXF01	VGXF01 sp016873435	96.82	1.92	25	1.77086	58	60.5	160695	VGXF01 sp016873435_LV_21_6. Mbita West_2022	Bacteria	Nitrospirota	Nitrospiria	Nitrospirales	Nitrospiraceae	Nitrospira	NA	Nitrospira sp.	PRJNA1119566	SAMN41711755	2022
samp_4332_concoct_401	samp_4332	6. Mbita West	Bacteria	Chloroflexota	Chloroflexia	Thermomicrobiales	UBA6265	CADCWF01		77.15	5.97	77.78	2.23956	1133	62.7	2091	CADCWF01 sp._LV_22_6. Mbita West_2022	Bacteria	Chloroflexota	NA	NA	NA	NA	NA	Chloroflexota bacterium	PRJNA1119566	SAMN41711756	2022
samp_4332_concoct_418	samp_4332	6. Mbita West	Bacteria	Proteobacteria	Gammaproteobacteria	Burkholderiales	Burkholderiaceae	Limnohabitans_A		82.95	4.74	41.67	2.28128	858	63.1	3159	Limnohabitans_A sp._LV_22_6. Mbita West_2022	Bacteria	Pseudomonadota	Betaproteobacteria	Burkholderiales	Comamonadaceae	Limnohabitans	NA	Limnohabitans sp.	PRJNA1119566	SAMN41711757	2022
samp_4332_concoct_454	samp_4332	6. Mbita West	Bacteria	Actinobacteriota	Acidimicrobiia	Acidimicrobiales	Ilumatobacteraceae	BACL27		80.47	11.21	83.33	1.74257	850	50.3	2190	BACL27 sp._LV_22_6. Mbita West_2022	Bacteria	Actinomycetota	Acidimicrobiia	Acidimicrobiales	Acidimicrobiaceae	NA	NA	Acidimicrobiaceae bacterium	PRJNA1119566	SAMN41711758	2022
samp_4332_concoct_467	samp_4332	6. Mbita West	Bacteria	Bacteroidota	Kapabacteria	Kapabacteriales	NICIL-2			83.25	2.51	16.67	2.04288	594	59.8	4258	NICIL-2 bacterium_LV_22_6. Mbita West_2022	Bacteria	Candidatus Kapabacteria	NA	NA	NA	NA	NA	Candidatus Kapabacteria bacterium	PRJNA1119566	SAMN41711759	2022
samp_4332_concoct_549	samp_4332	6. Mbita West	Bacteria	Eisenbacteria	RBG-16-71-46	RBG-16-71-46	RBG-16-71-46	CADEFY01		75.76	3.36	53.85	2.31765	1058	71.6	2460	CADEFY01 sp._LV_22_6. Mbita West_2022	Bacteria	NA	NA	NA	NA	NA	NA	Unknown NA	PRJNA1119566	SAMN41711760	2022
samp_4332_maxbin_671	samp_4332	6. Mbita West	Bacteria	Actinobacteriota	Acidimicrobiia	Acidimicrobiales	Ilumatobacteraceae	Casp-actino8		78.45	19.36	8.57	3.69567	997	65.9	3881	Casp-actino8 sp._LV_22_6. Mbita West_2022	Bacteria	Actinomycetota	Acidimicrobiia	Acidimicrobiales	Ilumatobacteraceae	NA	NA	Ilumatobacteraceae bacterium	PRJNA1119566	SAMN41711761	2022
samp_4332_maxbin_984	samp_4332	6. Mbita West	Bacteria	Proteobacteria	Gammaproteobacteria	Burkholderiales	Burkholderiaceae	Limnohabitans_A		76.05	21.3	43.04	2.58383	691	65.8	3854	Limnohabitans_A sp._LV_22_6. Mbita West_2022_1	Bacteria	Pseudomonadota	Betaproteobacteria	Burkholderiales	Comamonadaceae	Limnohabitans	NA	Limnohabitans sp.	PRJNA1119566	SAMN41711762	2022
samp_4332_metabat2_101	samp_4332	6. Mbita West	Bacteria	Actinobacteriota	Actinomycetia	Nanopelagicales	Nanopelagicaceae	MAG-120802	MAG-120802 sp016870835	79.7	15.6	48.65	1.14858	175	47.3	7494	MAG-120802 sp016870835_LV_22_6. Mbita West_2022	Bacteria	Actinomycetota	NA	NA	NA	NA	NA	Actinomycetota bacterium	PRJNA1119566	SAMN41711763	2022
samp_4332_metabat2_111	samp_4332	6. Mbita West	Bacteria	Actinobacteriota	Thermoleophilia	Solirubrobacterales	70-9	67-14		93.97	0.09	100	1.7066	112	66.8	27184	67-14 sp._LV_22_6. Mbita West_2022	Bacteria	Actinomycetota	Thermoleophilia	Solirubrobacterales	NA	NA	NA	Solirubrobacterales bacterium	PRJNA1119566	SAMN41711764	2022
samp_4332_metabat2_13	samp_4332	6. Mbita West	Bacteria	Planctomycetota	Planctomycetia	Pirellulales	UBA1268	QWPN01		87.51	0	0	4.07975	583	70.6	8509	QWPN01 sp._LV_22_6. Mbita West_2022	Bacteria	Planctomycetota	Planctomycetia	Planctomycetales	Planctomycetaceae	NA	NA	Planctomycetaceae bacterium	PRJNA1119566	SAMN41711765	2022
samp_4332_metabat2_175	samp_4332	6. Mbita West	Bacteria	Bacteroidota	Bacteroidia	Flavobacteriales	Schleiferiaceae	TMED14	TMED14 sp016868755	95.7	0	0	1.68837	76	59.3	31927	TMED14 sp016868755_LV_22_6. Mbita West_2022	Bacteria	Bacteroidota	NA	NA	NA	NA	NA	Bacteroidota bacterium	PRJNA1119566	SAMN41711766	2022
samp_4332_metabat2_21	samp_4332	6. Mbita West	Bacteria	Actinobacteriota	Acidimicrobiia	Acidimicrobiales	Ilumatobacteraceae	Casp-actino8		88.18	1.28	0	2.19088	147	65.8	25937	Casp-actino8 sp._LV_22_6. Mbita West_2022_1	Bacteria	Actinomycetota	Acidimicrobiia	NA	NA	NA	NA	Acidimicrobiia bacterium	PRJNA1119566	SAMN41711767	2022
samp_4332_metabat2_46	samp_4332	6. Mbita West	Bacteria	Acidobacteriota	Vicinamibacteria	Vicinamibacterales	UBA2999	12-FULL-67-14b		81.24	8.76	9.09	4.27685	866	64.2	5688	12-FULL-67-14b sp._LV_22_6. Mbita West_2022	Bacteria	Actinomycetota	Acidimicrobiia	NA	NA	NA	NA	Acidimicrobiia bacterium	PRJNA1119566	SAMN41711768	2022
samp_4332_metabat2_49	samp_4332	6. Mbita West	Bacteria	Proteobacteria	Gammaproteobacteria	Steroidobacterales	Steroidobacteraceae	UBA964		80.39	2.08	22.22	2.5974	313	63.4	11518	UBA964 sp._LV_22_6. Mbita West_2022	Bacteria	Pseudomonadota	Gammaproteobacteria	Nevskiales	Nevskiaceae	NA	NA	Nevskiaceae bacterium	PRJNA1119566	SAMN41711769	2022
samp_4332_metabat2_52	samp_4332	6. Mbita West	Bacteria	Proteobacteria	Gammaproteobacteria	Steroidobacterales	Steroidobacteraceae	UBA964	UBA964 sp016874235	87.9	0.64	75	2.00233	77	60.5	59525	UBA964 sp016874235_LV_22_6. Mbita West_2022	Bacteria	Pseudomonadota	Gammaproteobacteria	NA	NA	NA	NA	Gammaproteobacteria bacterium	PRJNA1119566	SAMN41711770	2022
samp_4332_metabat2_64	samp_4332	6. Mbita West	Bacteria	Actinobacteriota	Thermoleophilia	Solirubrobacterales	70-9	CAIUSP01		85.03	0.86	0	1.5074	200	64	9875	CAIUSP01 sp._LV_22_6. Mbita West_2022	Bacteria	NA	NA	NA	NA	NA	NA	Unknown NA	PRJNA1119566	SAMN41711771	2022
samp_4332_metabat2_83	samp_4332	6. Mbita West	Bacteria	Cyanobacteria	Cyanobacteriia	PCC-6307	Cyanobiaceae	CAIXOZ01		93.69	2.04	46.67	2.5213	258	65.4	14925	CAIXOZ01 sp._LV_22_6. Mbita West_2022	Bacteria	Cyanobacteriota	NA	NA	NA	NA	NA	Cyanobacteriota bacterium	PRJNA1119566	SAMN41711772	2022
samp_4332_metabat2_97	samp_4332	6. Mbita West	Bacteria	Cyanobacteria	Cyanobacteriia	PCC-6307	Cyanobiaceae	Vulcanococcus	Vulcanococcus sp016882415	79.22	20.74	46	2.16309	402	69	6568	Vulcanococcus sp016882415_LV_22_6. Mbita West_2022	Bacteria	Cyanobacteriota	NA	NA	NA	NA	NA	Cyanobacteriota bacterium	PRJNA1119566	SAMN41711773	2022
samp_4332_metadecoder_857	samp_4332	6. Mbita West	Bacteria	Actinobacteriota	Acidimicrobiia	Acidimicrobiales	Ilumatobacteraceae	UBA2093		88.03	0.85	0	1.54509	69	67.6	27627	UBA2093 sp._LV_22_6. Mbita West_2022	Bacteria	Actinomycetota	Acidimicrobiia	Acidimicrobiales	NA	NA	NA	Acidimicrobiales bacterium	PRJNA1119566	SAMN41711774	2022
samp_4332_metadecoder_892	samp_4332	6. Mbita West	Bacteria	Actinobacteriota	Thermoleophilia	Solirubrobacterales	Solirubrobacteraceae	F1-60-MAGs163		93.55	1.14	0	1.73707	114	71.1	22228	F1-60-MAGs163 sp._LV_22_6. Mbita West_2022	Bacteria	Actinomycetota	Thermoleophilia	Solirubrobacterales	NA	NA	NA	Solirubrobacterales bacterium	PRJNA1119566	SAMN41711775	2022
samp_4332_metadecoder_893	samp_4332	6. Mbita West	Bacteria	Actinobacteriota	Actinomycetia	Nanopelagicales	S36-B12	VGCC01		75.82	1.35	25	1.5272	78	64.9	25612	VGCC01 sp._LV_22_6. Mbita West_2022	Bacteria	Actinomycetota	NA	NA	NA	NA	NA	Actinomycetota bacterium	PRJNA1119566	SAMN41711776	2022
samp_4332_semibin_208	samp_4332	6. Mbita West	Bacteria	Gemmatimonadota	Gemmatimonadetes	Gemmatimonadales	Gemmatimonadaceae	PNKF01	PNKF01 sp016871895	82.23	1.1	100	2.01179	270	70.6	9570	PNKF01 sp016871895_LV_22_6. Mbita West_2022	Bacteria	Gemmatimonadota	NA	NA	NA	NA	NA	Gemmatimonadota bacterium	PRJNA1119566	SAMN41711777	2022
samp_4332_semibin_209	samp_4332	6. Mbita West	Bacteria	Planctomycetota	Planctomycetia	Pirellulales	UBA1268	UBA4655		76.73	0.57	100	3.02987	512	64.2	6722	UBA4655 sp._LV_22_6. Mbita West_2022	Bacteria	Planctomycetota	Planctomycetia	Planctomycetales	Planctomycetaceae	NA	NA	Planctomycetaceae bacterium	PRJNA1119566	SAMN41711778	2022
samp_4332_semibin_231	samp_4332	6. Mbita West	Bacteria	Proteobacteria	Gammaproteobacteria	Burkholderiales	Burkholderiaceae	SYIM01	SYIM01 sp016868375	79.12	3.81	44.44	3.36515	577	62.4	6579	SYIM01 sp016868375_LV_22_6. Mbita West_2022	Bacteria	Pseudomonadota	Betaproteobacteria	NA	NA	NA	NA	Betaproteobacteria bacterium	PRJNA1119566	SAMN41711779	2022
samp_4332_semibin_237	samp_4332	6. Mbita West	Bacteria	Nitrospirota	Nitrospiria	Nitrospirales	Nitrospiraceae	SYGV01		80.9	2.32	0	2.08597	324	62.2	7559	SYGV01 sp._LV_22_6. Mbita West_2022	Bacteria	Nitrospirota	Nitrospiria	Nitrospirales	Nitrospiraceae	NA	NA	Nitrospiraceae bacterium	PRJNA1119566	SAMN41711780	2022
samp_4332_semibin_279	samp_4332	6. Mbita West	Bacteria	Proteobacteria	Gammaproteobacteria	Burkholderiales	Burkholderiaceae	SYIM01		79.78	1.65	50	3.05261	510	62.6	6882	SYIM01 sp._LV_22_6. Mbita West_2022	Bacteria	Pseudomonadota	Betaproteobacteria	NA	NA	NA	NA	Betaproteobacteria bacterium	PRJNA1119566	SAMN41711781	2022
samp_4332_semibin_282	samp_4332	6. Mbita West	Bacteria	Verrucomicrobiota	Verrucomicrobiae	Opitutales	UBA953	UBA953		81.37	0	0	1.75569	271	67.2	7683	UBA953 sp._LV_22_6. Mbita West_2022	Bacteria	Verrucomicrobiota	NA	NA	NA	NA	NA	Verrucomicrobiota bacterium	PRJNA1119566	SAMN41711782	2022
samp_4332_semibin_289	samp_4332	6. Mbita West	Bacteria	Proteobacteria	Alphaproteobacteria	Sphingomonadales	Sphingomonadaceae	Chakrabartia		76.55	0	0	1.6471	279	58.1	6754	Chakrabartia sp._LV_22_6. Mbita West_2022	Bacteria	Pseudomonadota	Alphaproteobacteria	Sphingomonadales	Sphingomonadaceae	NA	NA	Sphingomonadaceae bacterium	PRJNA1119566	SAMN41711783	2022
samp_4332_semibin_316	samp_4332	6. Mbita West	Bacteria	Proteobacteria	Gammaproteobacteria	Steroidobacterales	Steroidobacteraceae	UBA964		76.5	4.86	56.25	2.26091	194	62	17861	UBA964 sp._LV_22_6. Mbita West_2022_1	Bacteria	Pseudomonadota	Gammaproteobacteria	NA	NA	NA	NA	Gammaproteobacteria bacterium	PRJNA1119566	SAMN41711784	2022
samp_4332_semibin_324	samp_4332	6. Mbita West	Bacteria	Verrucomicrobiota	Verrucomicrobiae	Pedosphaerales	SXTU01	SXTU01		82.26	3.04	20	3.7649	602	65	6938	SXTU01 sp._LV_22_6. Mbita West_2022	Bacteria	Verrucomicrobiota	Verrucomicrobiae	Limisphaerales	NA	NA	NA	Limisphaerales bacterium	PRJNA1119566	SAMN41711785	2022
samp_4332_VAMB_1174	samp_4332	6. Mbita West	Bacteria	Proteobacteria	Alphaproteobacteria	Sphingomonadales	Sphingomonadaceae	Chakrabartia	Chakrabartia sp009920915	99.35	1.45	100	2.09184	53	58	60522	Chakrabartia sp009920915_LV_22_6. Mbita West_2022	Bacteria	Pseudomonadota	Alphaproteobacteria	Sphingomonadales	Sphingomonadaceae	NA	NA	Sphingomonadaceae bacterium	PRJNA1119566	SAMN41711786	2022
samp_4332_VAMB_1178	samp_4332	6. Mbita West	Bacteria	Proteobacteria	Gammaproteobacteria	Burkholderiales	Burkholderiaceae	SYFN01		92.25	0.2	0	2.50589	67	58.1	51399	SYFN01 sp._LV_22_6. Mbita West_2022	Bacteria	Pseudomonadota	Betaproteobacteria	Burkholderiales	Oxalobacteraceae	NA	NA	Oxalobacteraceae bacterium	PRJNA1119566	SAMN41711787	2022
samp_4432_concoct_404	samp_4432	10. Kisumu Harbor	Bacteria	Proteobacteria	Gammaproteobacteria	Burkholderiales	Burkholderiaceae	SYFN01		82.29	21	66.67	2.64991	1484	55.1	1806	SYFN01 sp._LV_23_10. Kisumu Harbor_2023	Bacteria	Pseudomonadota	Betaproteobacteria	Burkholderiales	Burkholderiaceae	NA	NA	Burkholderiaceae bacterium	PRJNA1119566	SAMN41711788	2023
samp_4432_concoct_435	samp_4432	10. Kisumu Harbor	Bacteria	Planctomycetota	Planctomycetia	Pirellulales	Pirellulaceae	Pirellula_B		92.47	0.39	0	5.0297	1162	53.4	5878	Pirellula_B sp._LV_23_10. Kisumu Harbor_2023	Bacteria	Planctomycetota	Planctomycetia	Pirellulales	Pirellulaceae	Pirellula	NA	Pirellula sp.	PRJNA1119566	SAMN41711789	2023
samp_4432_concoct_436	samp_4432	10. Kisumu Harbor	Bacteria	Verrucomicrobiota	Verrucomicrobiae	Chthoniobacterales	JACTMZ01	JACTMZ01		81.35	20.87	88	2.32212	1475	61	1546	JACTMZ01 sp._LV_23_10. Kisumu Harbor_2023	Bacteria	Verrucomicrobiota	Spartobacteria	Chthoniobacterales	NA	NA	NA	Chthoniobacterales bacterium	PRJNA1119566	SAMN41711790	2023
samp_4432_concoct_453	samp_4432	10. Kisumu Harbor	Bacteria	Planctomycetota	Planctomycetia	Planctomycetales	UBA10511	UBA10511		82.48	6.15	33.33	5.67026	2560	66.3	2468	UBA10511 sp._LV_23_10. Kisumu Harbor_2023	Bacteria	Planctomycetota	Planctomycetia	Planctomycetales	Planctomycetaceae	NA	NA	Planctomycetaceae bacterium	PRJNA1119566	SAMN41711791	2023
samp_4432_concoct_456	samp_4432	10. Kisumu Harbor	Bacteria	Actinobacteriota	Acidimicrobiia	Acidimicrobiales	Ilumatobacteraceae	F1-60-MAGs027	F1-60-MAGs027 sp016870295	85.63	16.69	60	2.04339	986	61.7	2251	F1-60-MAGs027 sp016870295_LV_23_10. Kisumu Harbor_2023	Bacteria	Actinomycetota	NA	NA	NA	NA	NA	Actinomycetota bacterium	PRJNA1119566	SAMN41711792	2023
samp_4432_concoct_458	samp_4432	10. Kisumu Harbor	Bacteria	Proteobacteria	Gammaproteobacteria	Burkholderiales	Burkholderiaceae	RFTU01		93.21	15.78	80	2.94484	1104	65.7	3248	RFTU01 sp._LV_23_10. Kisumu Harbor_2023	Bacteria	Pseudomonadota	Betaproteobacteria	NA	NA	NA	NA	Betaproteobacteria bacterium	PRJNA1119566	SAMN41711793	2023
samp_4432_concoct_465	samp_4432	10. Kisumu Harbor	Bacteria	Actinobacteriota	Acidimicrobiia	Acidimicrobiales	Ilumatobacteraceae	Casp-actino8		90.06	14.92	76.19	2.33499	1058	64.5	2445	Casp-actino8 sp._LV_23_10. Kisumu Harbor_2023	Bacteria	Actinomycetota	NA	NA	NA	NA	NA	Actinomycetota bacterium	PRJNA1119566	SAMN41711794	2023
samp_4432_concoct_471	samp_4432	10. Kisumu Harbor	Bacteria	Bacteroidota	Kapabacteria	Kapabacteriales	NICIL-2			88.2	3.15	33.33	2.32575	742	59.7	3914	NICIL-2 bacterium_LV_23_10. Kisumu Harbor_2023	Bacteria	Candidatus Kapabacteria	NA	NA	NA	NA	NA	Candidatus Kapabacteria bacterium	PRJNA1119566	SAMN41711795	2023
samp_4432_concoct_475	samp_4432	10. Kisumu Harbor	Bacteria	Actinobacteriota	Acidimicrobiia	Acidimicrobiales	Ilumatobacteraceae	BACL27		87.61	23.75	80.95	2.08932	925	50.1	2500	BACL27 sp._LV_23_10. Kisumu Harbor_2023	Bacteria	Actinomycetota	Acidimicrobiia	Acidimicrobiales	Acidimicrobiaceae	NA	NA	Acidimicrobiaceae bacterium	PRJNA1119566	SAMN41711796	2023
samp_4432_concoct_496	samp_4432	10. Kisumu Harbor	Bacteria	Planctomycetota	Planctomycetia	Planctomycetales	Planctomycetaceae	SXXK01		88.11	2.45	25	6.38609	1635	59.7	4977	SXXK01 sp._LV_23_10. Kisumu Harbor_2023	Bacteria	Planctomycetota	Planctomycetia	Planctomycetales	Planctomycetaceae	NA	NA	Planctomycetaceae bacterium	PRJNA1119566	SAMN41711797	2023
samp_4432_concoct_512	samp_4432	10. Kisumu Harbor	Bacteria	Bacteroidota	Bacteroidia	UBA7662	UBA7662	SYHX01	SYHX01 sp009927485	86.81	12.15	77.5	2.43557	895	50.5	3330	SYHX01 sp009927485_LV_23_10. Kisumu Harbor_2023	Bacteria	Bacteroidota	NA	NA	NA	NA	NA	Bacteroidota bacterium	PRJNA1119566	SAMN41711798	2023
samp_4432_concoct_516	samp_4432	10. Kisumu Harbor	Bacteria	Proteobacteria	Gammaproteobacteria	Burkholderiales	Rhodocyclaceae	Fluviibacter		79.7	7.32	62.86	1.3664	629	53.6	2423	Fluviibacter sp._LV_23_10. Kisumu Harbor_2023	Bacteria	Pseudomonadota	Betaproteobacteria	Rhodocyclales	Fluviibacteraceae	Fluviibacter	NA	Fluviibacter sp.	PRJNA1119566	SAMN41711799	2023
samp_4432_concoct_529	samp_4432	10. Kisumu Harbor	Bacteria	Proteobacteria	Gammaproteobacteria	Burkholderiales	Burkholderiaceae	Polynucleobacter	Polynucleobacter victoriensis	85.39	16.34	83.16	1.58802	718	43.2	2387	Polynucleobacter victoriensis_LV_23_10. Kisumu Harbor_2023	Bacteria	Pseudomonadota	Betaproteobacteria	Burkholderiales	Burkholderiaceae	Polynucleobacter	Polynucleobacter victoriensis	Polynucleobacter victoriensis	PRJNA1119566	SAMN41711800	2023
samp_4432_concoct_533	samp_4432	10. Kisumu Harbor	Bacteria	Proteobacteria	Gammaproteobacteria	Burkholderiales	Methylophilaceae	Methylopumilus		88.32	22.76	82.14	1.55679	741	36.6	2285	Methylopumilus sp._LV_23_10. Kisumu Harbor_2023	Bacteria	Pseudomonadota	Betaproteobacteria	NA	NA	NA	NA	Betaproteobacteria bacterium	PRJNA1119566	SAMN41711801	2023
samp_4432_maxbin_231	samp_4432	10. Kisumu Harbor	Bacteria	Cyanobacteria	Cyanobacteriia	Cyanobacteriales	Microcoleaceae	Planktothrix		97.82	0.95	80	5.01723	441	39.3	19782	Planktothrix sp._LV_23_10. Kisumu Harbor_2023_2	Bacteria	Cyanobacteriota	Cyanophyceae	Oscillatoriales	Microcoleaceae	Planktothrix	NA	Planktothrix sp.	PRJNA1119566	SAMN41711420	2023
samp_4432_maxbin_281	samp_4432	10. Kisumu Harbor	Bacteria	Actinobacteriota	Actinomycetia	Nanopelagicales	Nanopelagicaceae	MAG-120802	MAG-120802 sp016870835	82.17	13.35	60	1.09915	269	47.4	4228	MAG-120802 sp016870835_LV_23_10. Kisumu Harbor_2023	Bacteria	Actinomycetota	NA	NA	NA	NA	NA	Actinomycetota bacterium	PRJNA1119566	SAMN41711802	2023
samp_4432_metabat2_101	samp_4432	10. Kisumu Harbor	Bacteria	Bacteroidota	Bacteroidia	UBA7662	UBA7662	F1-60-MAGs140	F1-60-MAGs140 sp016868485	90.56	2.86	44.44	1.98726	285	51.1	8853	F1-60-MAGs140 sp016868485_LV_23_10. Kisumu Harbor_2023	Bacteria	Bacteroidota	NA	NA	NA	NA	NA	Bacteroidota bacterium	PRJNA1119566	SAMN41711803	2023
samp_4432_metabat2_22	samp_4432	10. Kisumu Harbor	Bacteria	Planctomycetota	Planctomycetia	Pirellulales	UBA1268	RGVT01		82.62	17.91	20	4.96103	1062	66.6	5564	RGVT01 sp._LV_23_10. Kisumu Harbor_2023	Bacteria	Planctomycetota	Planctomycetia	NA	NA	NA	NA	Planctomycetia bacterium	PRJNA1119566	SAMN41711804	2023
samp_4432_metabat2_25	samp_4432	10. Kisumu Harbor	Bacteria	Planctomycetota	Planctomycetia	Pirellulales	UBA1268	QWPN01		82.55	1.38	100	3.30138	462	71.4	10092	QWPN01 sp._LV_23_10. Kisumu Harbor_2023	Bacteria	Planctomycetota	NA	NA	NA	NA	NA	Planctomycetota bacterium	PRJNA1119566	SAMN41711805	2023
samp_4432_metabat2_34	samp_4432	10. Kisumu Harbor	Bacteria	Planctomycetota	Planctomycetia	Pirellulales	Pirellulaceae			78.84	0.21	50	3.61253	867	58.4	4484	Pirellulaceae bacterium_LV_23_10. Kisumu Harbor_2023	Bacteria	Planctomycetota	Planctomycetia	Pirellulales	Pirellulaceae	NA	NA	Pirellulaceae bacterium	PRJNA1119566	SAMN41711806	2023
samp_4432_metabat2_40	samp_4432	10. Kisumu Harbor	Bacteria	Chloroflexota	Anaerolineae	Anaerolineales	EnvOPS12	OLB14		77.58	1.82	100	3.4314	704	49.4	5540	OLB14 sp._LV_23_10. Kisumu Harbor_2023	Bacteria	Chloroflexota	NA	NA	NA	NA	NA	Chloroflexota bacterium	PRJNA1119566	SAMN41711807	2023
samp_4432_metabat2_45	samp_4432	10. Kisumu Harbor	Bacteria	Actinobacteriota	Actinomycetia	Nanopelagicales	Nanopelagicaceae	ZLKRG08	ZLKRG08 sp018883345	80.44	2.28	71.43	1.20504	118	43.9	21656	ZLKRG08 sp018883345_LV_23_10. Kisumu Harbor_2023	Bacteria	Actinomycetota	Actinomycetes	Candidatus Nanopelagicales	Candidatus Nanopelagicaceae	NA	NA	Candidatus Nanopelagicaceae bacterium	PRJNA1119566	SAMN41711808	2023
samp_4432_semibin_184	samp_4432	10. Kisumu Harbor	Bacteria	Proteobacteria	Gammaproteobacteria	UBA6186	UBA6186			83.05	1.29	0	1.70775	229	38.8	9256	UBA6186 bacterium_LV_23_10. Kisumu Harbor_2023	Bacteria	Pseudomonadota	Gammaproteobacteria	NA	NA	NA	NA	Gammaproteobacteria bacterium	PRJNA1119566	SAMN41711809	2023
samp_4432_VAMB_1131	samp_4432	10. Kisumu Harbor	Bacteria	Bacteroidota	Bacteroidia	Chitinophagales	Saprospiraceae	M3007		77.41	11.2	16.22	3.50045	4492	51.6	905	M3007 sp._LV_23_10. Kisumu Harbor_2023	Bacteria	Bacteroidota	NA	NA	NA	NA	NA	Bacteroidota bacterium	PRJNA1119566	SAMN41711810	2023
samp_4432_VAMB_633	samp_4432	10. Kisumu Harbor	Bacteria	Acidobacteriota	Holophagae	Holophagales	Holophagaceae	UBA12189	UBA12189 sp003530835	81.29	10.18	60.87	1.18648	1033	46.1	1536	UBA12189 sp003530835_LV_23_10. Kisumu Harbor_2023	Bacteria	Acidobacteriota	Holophagae	Holophagales	Holophagaceae	NA	NA	Holophagaceae bacterium	PRJNA1119566	SAMN41711811	2023
samp_4432_VAMB_669	samp_4432	10. Kisumu Harbor	Bacteria	Verrucomicrobiota	Verrucomicrobiae	Chthoniobacterales	Terrimicrobiaceae	UBA967		85.01	7.31	75	2.0482	581	60.1	4737	UBA967 sp._LV_23_10. Kisumu Harbor_2023	Bacteria	Verrucomicrobiota	NA	NA	NA	NA	NA	Verrucomicrobiota bacterium	PRJNA1119566	SAMN41711812	2023
samp_4432_VAMB_741	samp_4432	10. Kisumu Harbor	Bacteria	Proteobacteria	Gammaproteobacteria	Burkholderiales	Methylophilaceae	RFPI01	RFPI01 sp009926205	77.56	3.8	45.45	1.14857	481	45.7	2900	RFPI01 sp009926205_LV_23_10. Kisumu Harbor_2023	Bacteria	Pseudomonadota	Betaproteobacteria	Nitrosomonadales	Methylophilaceae	NA	NA	Methylophilaceae bacterium	PRJNA1119566	SAMN41711813	2023
samp_4432_VAMB_839	samp_4432	10. Kisumu Harbor	Bacteria	Bacteroidota	Bacteroidia	AKYH767-A	2013-40CM-41-45	CAINVI01		92.16	2.42	10	2.67114	656	46.4	5675	CAINVI01 sp._LV_23_10. Kisumu Harbor_2023	Bacteria	Bacteroidota	NA	NA	NA	NA	NA	Bacteroidota bacterium	PRJNA1119566	SAMN41711814	2023
samp_4432_VAMB_859	samp_4432	10. Kisumu Harbor	Bacteria	Actinobacteriota	Actinomycetia	Nanopelagicales	Nanopelagicaceae	MAG-120802		76.61	18.1	92.86	1.19245	429	47.6	5109	MAG-120802 sp._LV_23_10. Kisumu Harbor_2023	Bacteria	Actinomycetota	NA	NA	NA	NA	NA	Actinomycetota bacterium	PRJNA1119566	SAMN41711815	2023
samp_4432_VAMB_873	samp_4432	10. Kisumu Harbor	Bacteria	Planctomycetota	Planctomycetia	Pirellulales	UBA1268	RGVT01		80.99	4.21	60	2.78775	620	70.3	6620	RGVT01 sp._LV_23_10. Kisumu Harbor_2023_1	Bacteria	Planctomycetota	Planctomycetia	NA	NA	NA	NA	Planctomycetia bacterium	PRJNA1119566	SAMN41711816	2023
samp_4433_concoct_102	samp_4433	11. Dunga	Bacteria	Actinobacteriota	Acidimicrobiia	Acidimicrobiales	Ilumatobacteraceae	BACL27		85.47	7.74	76.92	1.66202	780	50.2	2329	BACL27 sp._LV_24_11. Dunga_2023	Bacteria	Actinomycetota	Acidimicrobiia	Acidimicrobiales	Acidimicrobiaceae	NA	NA	Acidimicrobiaceae bacterium	PRJNA1119566	SAMN41711817	2023
samp_4433_concoct_103	samp_4433	11. Dunga	Bacteria	Actinobacteriota	Acidimicrobiia	Acidimicrobiales	Ilumatobacteraceae	Casp-actino8		86.65	7.26	57.14	2.42992	1039	64.5	2612	Casp-actino8 sp._LV_24_11. Dunga_2023	Bacteria	Actinomycetota	NA	NA	NA	NA	NA	Actinomycetota bacterium	PRJNA1119566	SAMN41711818	2023
samp_4433_concoct_124	samp_4433	11. Dunga	Bacteria	Chloroflexota	Limnocylindria	Limnocylindrales	Limnocylindraceae	Limnocylindrus		82.32	3.92	66.67	1.05185	387	62.5	3291	Limnocylindrus sp._LV_24_11. Dunga_2023	Bacteria	Chloroflexota	NA	NA	NA	NA	NA	Chloroflexota bacterium	PRJNA1119566	SAMN41711819	2023
samp_4433_concoct_148	samp_4433	11. Dunga	Bacteria	Actinobacteriota	Actinomycetia	Nanopelagicales	Nanopelagicaceae	MAG-120802		98.28	18.14	87.5	1.42177	597	48.2	2726	MAG-120802 sp._LV_24_11. Dunga_2023	Bacteria	Actinomycetota	NA	NA	NA	NA	NA	Actinomycetota bacterium	PRJNA1119566	SAMN41711820	2023
samp_4433_concoct_165	samp_4433	11. Dunga	Bacteria	Proteobacteria	Alphaproteobacteria	Pelagibacterales	Pelagibacteraceae	Fonsibacter	Fonsibacter sp016882185	84.34	7.1	80	0.99561	377	29.8	3243	Fonsibacter sp016882185_LV_24_11. Dunga_2023	Bacteria	Pseudomonadota	Alphaproteobacteria	Candidatus Pelagibacterales	NA	NA	NA	Candidatus Pelagibacterales bacterium	PRJNA1119566	SAMN41711821	2023
samp_4433_maxbin_79	samp_4433	11. Dunga	Bacteria	Actinobacteriota	Actinomycetia	Nanopelagicales	Nanopelagicaceae	MAG-120802		76.25	24.06	5.71	1.07437	371	52.8	2810	MAG-120802 sp._LV_24_11. Dunga_2023_1	Bacteria	Actinomycetota	NA	NA	NA	NA	NA	Actinomycetota bacterium	PRJNA1119566	SAMN41711822	2023
samp_4433_VAMB_242	samp_4433	11. Dunga	Bacteria	Planctomycetota	Planctomycetia	Pirellulales	Pirellulaceae	Pirellula_B		75.05	8.58	27.27	4.77733	4961	52.5	1180	Pirellula_B sp._LV_24_11. Dunga_2023	Bacteria	Planctomycetota	NA	NA	NA	NA	NA	Planctomycetota bacterium	PRJNA1119566	SAMN41711823	2023
samp_4433_VAMB_293	samp_4433	11. Dunga	Bacteria	Actinobacteriota	Acidimicrobiia	Acidimicrobiales	Ilumatobacteraceae	F1-60-MAGs027	F1-60-MAGs027 sp016870295	79.8	13.11	68.18	1.74533	1389	62.3	1639	F1-60-MAGs027 sp016870295_LV_24_11. Dunga_2023	Bacteria	Actinomycetota	NA	NA	NA	NA	NA	Actinomycetota bacterium	PRJNA1119566	SAMN41711824	2023
samp_4434_concoct_1133	samp_4434	15. Sondu Miriu	Bacteria	Chloroflexota	Anaerolineae	Anaerolineales	EnvOPS12	OLB14		90.66	4.83	71.43	4.14448	1243	49.5	4279	OLB14 sp._LV_25_15. Sondu Miriu_2023	Bacteria	Chloroflexota	NA	NA	NA	NA	NA	Chloroflexota bacterium	PRJNA1119566	SAMN41711825	2023
samp_4434_concoct_1154	samp_4434	15. Sondu Miriu	Bacteria	Verrucomicrobiota	Verrucomicrobiae	Pedosphaerales	UBA9464	UBA6176		90.98	2.73	20	4.47806	793	68.4	8089	UBA6176 sp._LV_25_15. Sondu Miriu_2023	Bacteria	Verrucomicrobiota	NA	NA	NA	NA	NA	Verrucomicrobiota bacterium	PRJNA1119566	SAMN41711826	2023
samp_4434_concoct_1165	samp_4434	15. Sondu Miriu	Bacteria	Chloroflexota	Limnocylindria	Limnocylindrales	Limnocylindraceae	Limnocylindrus		83.56	0.57	100	1.1208	350	62.5	4459	Limnocylindrus sp._LV_25_15. Sondu Miriu_2023	Bacteria	Chloroflexota	NA	NA	NA	NA	NA	Chloroflexota bacterium	PRJNA1119566	SAMN41711827	2023
samp_4434_concoct_1168	samp_4434	15. Sondu Miriu	Bacteria	Bacteroidota	Bacteroidia	Chitinophagales	Saprospiraceae	M3007		93.61	4.37	81.82	3.94087	1336	51.1	3766	M3007 sp._LV_25_15. Sondu Miriu_2023	Bacteria	Bacteroidota	NA	NA	NA	NA	NA	Bacteroidota bacterium	PRJNA1119566	SAMN41711828	2023
samp_4434_concoct_1189	samp_4434	15. Sondu Miriu	Bacteria	Acidobacteriota	Blastocatellia	RBC074	RBC074	CAIOZW01		75.99	8.02	16.67	3.78435	1621	59.9	2652	CAIOZW01 sp._LV_25_15. Sondu Miriu_2023	Bacteria	Acidobacteriota	NA	NA	NA	NA	NA	Acidobacteriota bacterium	PRJNA1119566	SAMN41711829	2023
samp_4434_concoct_1200	samp_4434	15. Sondu Miriu	Bacteria	Actinobacteriota	Actinomycetia	Nanopelagicales	Nanopelagicaceae	ZLKRG08		83.49	12.7	84.31	1.50031	629	44.6	2817	ZLKRG08 sp._LV_25_15. Sondu Miriu_2023	Bacteria	Actinomycetota	Actinomycetes	Candidatus Nanopelagicales	Candidatus Nanopelagicaceae	NA	NA	Candidatus Nanopelagicaceae bacterium	PRJNA1119566	SAMN41711830	2023
samp_4434_concoct_1206	samp_4434	15. Sondu Miriu	Bacteria	Bacteroidota	Kapabacteria	Kapabacteriales	UBA961	UBA961		81.13	3.72	41.67	1.90749	867	40	2371	UBA961 sp._LV_25_15. Sondu Miriu_2023	Bacteria	Ignavibacteriota	Ignavibacteria	NA	NA	NA	NA	Ignavibacteria bacterium	PRJNA1119566	SAMN41711831	2023
samp_4434_concoct_1208	samp_4434	15. Sondu Miriu	Bacteria	Proteobacteria	Alphaproteobacteria	Caulobacterales	Caulobacteraceae	Phenylobacterium		84.91	11.43	70.69	2.63561	1278	70.3	2199	Phenylobacterium sp._LV_25_15. Sondu Miriu_2023	Bacteria	Pseudomonadota	Alphaproteobacteria	Caulobacterales	Caulobacteraceae	Phenylobacterium	NA	Phenylobacterium sp.	PRJNA1119566	SAMN41711832	2023
samp_4434_metabat2_43	samp_4434	15. Sondu Miriu	Bacteria	Bacteroidota	Bacteroidia	Chitinophagales	Saprospiraceae	JADJPL01		78.45	2.21	14.29	3.08625	707	51	4820	JADJPL01 sp._LV_25_15. Sondu Miriu_2023	Bacteria	Bacteroidota	Saprospiria	Saprospirales	Haliscomenobacteraceae	Haliscomenobacter	NA	Haliscomenobacter sp.	PRJNA1119566	SAMN41711833	2023
samp_4434_metabat2_57	samp_4434	15. Sondu Miriu	Bacteria	Proteobacteria	Gammaproteobacteria	Methylococcales	Methylomonadaceae	Methylomonas		84.24	3.71	47.22	2.10568	465	44.3	5042	Methylomonas sp._LV_25_15. Sondu Miriu_2023	Bacteria	Pseudomonadota	NA	NA	NA	NA	NA	Pseudomonadota bacterium	PRJNA1119566	SAMN41711834	2023
samp_4434_semibin_103	samp_4434	15. Sondu Miriu	Bacteria	Chloroflexota	Anaerolineae	Anaerolineales	UBA4823	RBG-16-57-11		82.54	5.91	0	4.27288	656	65.7	7558	RBG-16-57-11 sp._LV_25_15. Sondu Miriu_2023	Bacteria	Chloroflexota	NA	NA	NA	NA	NA	Chloroflexota bacterium	PRJNA1119566	SAMN41711835	2023
samp_4434_semibin_109	samp_4434	15. Sondu Miriu	Bacteria	Proteobacteria	Gammaproteobacteria	Methylococcales	Methylococcaceae	UBA6136		88.41	8.37	44.68	4.40387	588	60.4	9678	UBA6136 sp._LV_25_15. Sondu Miriu_2023	Bacteria	Pseudomonadota	Gammaproteobacteria	Methylococcales	Methylococcaceae	Methylococcus	NA	Methylococcus sp.	PRJNA1119566	SAMN41711836	2023
samp_4434_semibin_86	samp_4434	15. Sondu Miriu	Bacteria	Proteobacteria	Gammaproteobacteria	Methylococcales	Methylococcaceae	Methyloumidiphilus		82.57	2.45	21.43	4.07312	661	60	6994	Methyloumidiphilus sp._LV_25_15. Sondu Miriu_2023	Bacteria	Pseudomonadota	Gammaproteobacteria	Methylococcales	Methylococcaceae	NA	NA	Methylococcaceae bacterium	PRJNA1119566	SAMN41711837	2023
samp_4434_VAMB_213	samp_4434	15. Sondu Miriu	Bacteria	Proteobacteria	Gammaproteobacteria	Burkholderiales	Rhodocyclaceae	Fluviibacter		85.05	21.57	77.65	1.68857	918	57.2	2617	Fluviibacter sp._LV_25_15. Sondu Miriu_2023	Bacteria	Pseudomonadota	Betaproteobacteria	Rhodocyclales	Rhodocyclaceae	NA	NA	Rhodocyclaceae bacterium	PRJNA1119566	SAMN41711838	2023
samp_4434_VAMB_252	samp_4434	15. Sondu Miriu	Bacteria	Bacteroidota	Bacteroidia	Chitinophagales	Saprospiraceae	JADJPL01		76.88	2.97	50	2.55102	882	55.4	3398	JADJPL01 sp._LV_25_15. Sondu Miriu_2023_1	Bacteria	Bacteroidota	Saprospiria	Saprospirales	Haliscomenobacteraceae	Haliscomenobacter	NA	Haliscomenobacter sp.	PRJNA1119566	SAMN41711839	2023
samp_4434_VAMB_282	samp_4434	15. Sondu Miriu	Bacteria	Bacteroidota	Kapabacteria	Kapabacteriales	NICIL-2			82.31	3.03	21.43	2.15906	1721	59.7	1567	NICIL-2 bacterium_LV_25_15. Sondu Miriu_2023	Bacteria	Candidatus Kapabacteria	NA	NA	NA	NA	NA	Candidatus Kapabacteria bacterium	PRJNA1119566	SAMN41711840	2023
samp_4434_VAMB_395	samp_4434	15. Sondu Miriu	Bacteria	Planctomycetota	Planctomycetia	Pirellulales	Pirellulaceae			87.74	1.9	50	5.1235	3086	57.9	2319	Pirellulaceae bacterium_LV_25_15. Sondu Miriu_2023	Bacteria	Planctomycetota	Planctomycetia	Pirellulales	Pirellulaceae	NA	NA	Pirellulaceae bacterium	PRJNA1119566	SAMN41711841	2023
samp_4434_VAMB_726	samp_4434	15. Sondu Miriu	Bacteria	Actinobacteriota	Actinomycetia	Nanopelagicales	Nanopelagicaceae	MAG-120802		80.23	4.31	66.67	1.01323	663	44.4	2078	MAG-120802 sp._LV_25_15. Sondu Miriu_2023	Bacteria	Actinomycetota	Actinomycetes	Actinomycetales	NA	NA	NA	Actinomycetales bacterium	PRJNA1119566	SAMN41711842	2023
samp_4435_concoct_1825	samp_4435	17. Southern Mid-Gulf	Bacteria	Bacteroidota	Bacteroidia	UBA7662	UBA7662	SYHX01		82.42	15.04	73.08	2.21757	1122	50.4	2052	SYHX01 sp._LV_26_17. Southern Mid-Gulf_2023	Bacteria	Bacteroidota	NA	NA	NA	NA	NA	Bacteroidota bacterium	PRJNA1119566	SAMN41711843	2023
samp_4435_concoct_1832	samp_4435	17. Southern Mid-Gulf	Bacteria	Verrucomicrobiota	Verrucomicrobiae	Pedosphaerales	UBA9464			80.81	4.84	18.18	3.99836	1780	70.5	2485	UBA9464 bacterium_LV_26_17. Southern Mid-Gulf_2023	Bacteria	Verrucomicrobiota	NA	NA	NA	NA	NA	Verrucomicrobiota bacterium	PRJNA1119566	SAMN41711844	2023
samp_4435_concoct_1838	samp_4435	17. Southern Mid-Gulf	Bacteria	Desulfobacterota_B	Binatia	UBA12015	UBA12015	REEB422		84.44	6.65	26.09	4.21206	1401	72.1	3644	REEB422 sp._LV_26_17. Southern Mid-Gulf_2023	Bacteria	Pseudomonadota	Alphaproteobacteria	NA	NA	NA	NA	Alphaproteobacteria bacterium	PRJNA1119566	SAMN41711845	2023
samp_4435_concoct_1845	samp_4435	17. Southern Mid-Gulf	Bacteria	Bacteroidota	Bacteroidia	Cytophagales	Cyclobacteriaceae	ELB16-189		78.54	5.22	36.36	2.67748	1147	52.8	2642	ELB16-189 sp._LV_26_17. Southern Mid-Gulf_2023	Bacteria	Bacteroidota	NA	NA	NA	NA	NA	Bacteroidota bacterium	PRJNA1119566	SAMN41711846	2023
samp_4435_concoct_1858	samp_4435	17. Southern Mid-Gulf	Bacteria	Verrucomicrobiota	Verrucomicrobiae	Opitutales	Opitutaceae	ER46		78.39	7.1	62.5	4.69293	1410	67.4	4017	ER46 sp._LV_26_17. Southern Mid-Gulf_2023	Bacteria	Verrucomicrobiota	Opitutae	Opitutales	Opitutaceae	NA	NA	Opitutaceae bacterium	PRJNA1119566	SAMN41711847	2023
samp_4435_concoct_1863	samp_4435	17. Southern Mid-Gulf	Bacteria	Actinobacteriota	Actinomycetia	Nanopelagicales	S36-B12	REEB426		84.23	17.59	21.57	3.13319	1224	63.8	2863	REEB426 sp._LV_26_17. Southern Mid-Gulf_2023	Bacteria	Actinomycetota	Actinomycetes	Actinomycetales	NA	NA	NA	Actinomycetales bacterium	PRJNA1119566	SAMN41711848	2023
samp_4435_concoct_1907	samp_4435	17. Southern Mid-Gulf	Bacteria	Planctomycetota	PLA2	PLA2	JAEUHO01			96.59	1.14	0	2.99453	79	74.3	99569	JAEUHO01 bacterium_LV_26_17. Southern Mid-Gulf_2023	Bacteria	Planctomycetota	Planctomycetia	NA	NA	NA	NA	Planctomycetia bacterium	PRJNA1119566	SAMN41711849	2023
samp_4435_concoct_1935	samp_4435	17. Southern Mid-Gulf	Bacteria	Acidobacteriota	Blastocatellia	Pyrinomonadales	Pyrinomonadaceae			80.91	6.84	77.78	1.93128	564	51.6	4445	Pyrinomonadaceae bacterium_LV_26_17. Southern Mid-Gulf_2023	Bacteria	Acidobacteriota	NA	NA	NA	NA	NA	Acidobacteriota bacterium	PRJNA1119566	SAMN41711850	2023
samp_4435_concoct_1936	samp_4435	17. Southern Mid-Gulf	Bacteria	Proteobacteria	Gammaproteobacteria	Burkholderiales	Burkholderiaceae	RFTU01		95.92	12.38	72.73	3.00323	1167	65.5	2985	RFTU01 sp._LV_26_17. Southern Mid-Gulf_2023	Bacteria	Pseudomonadota	Betaproteobacteria	NA	NA	NA	NA	Betaproteobacteria bacterium	PRJNA1119566	SAMN41711851	2023
samp_4435_concoct_1961	samp_4435	17. Southern Mid-Gulf	Bacteria	Bdellovibrionota	FAC87	UBA2466	UBA2466	UBA2466	UBA2466 sp900299195	95.38	24.14	43.33	3.43047	1423	42.9	2849	UBA2466 sp900299195_LV_26_17. Southern Mid-Gulf_2023	Bacteria	NA	Deltaproteobacteria	NA	NA	NA	NA	Deltaproteobacteria bacterium	PRJNA1119566	SAMN41711852	2023
samp_4435_concoct_1963	samp_4435	17. Southern Mid-Gulf	Bacteria	Proteobacteria	Gammaproteobacteria	Pseudomonadales	HTCC2089	UBA7803		85.87	5.31	34.78	3.34453	1142	66.2	3490	UBA7803 sp._LV_26_17. Southern Mid-Gulf_2023	Bacteria	Pseudomonadota	Gammaproteobacteria	NA	NA	NA	NA	Gammaproteobacteria bacterium	PRJNA1119566	SAMN41711853	2023
samp_4435_concoct_1996	samp_4435	17. Southern Mid-Gulf	Bacteria	Planctomycetota	Planctomycetia	Pirellulales	UBA1268	RGVT01		79.61	5.42	61.11	2.86327	1098	70.1	3136	RGVT01 sp._LV_26_17. Southern Mid-Gulf_2023	Bacteria	Planctomycetota	Planctomycetia	NA	NA	NA	NA	Planctomycetia bacterium	PRJNA1119566	SAMN41711854	2023
samp_4435_concoct_2002	samp_4435	17. Southern Mid-Gulf	Bacteria	Actinobacteriota	Acidimicrobiia	Acidimicrobiales	Ilumatobacteraceae	F1-60-MAGs027		81.71	5.19	53.85	1.57237	632	65.1	2821	F1-60-MAGs027 sp._LV_26_17. Southern Mid-Gulf_2023	Bacteria	Actinomycetota	Acidimicrobiia	NA	NA	NA	NA	Acidimicrobiia bacterium	PRJNA1119566	SAMN41711855	2023
samp_4435_concoct_2003	samp_4435	17. Southern Mid-Gulf	Bacteria	Actinobacteriota	Acidimicrobiia	Acidimicrobiales	Ilumatobacteraceae	F1-20-MAGs119		82.56	15.19	66.67	2.43798	1284	62.7	1959	F1-20-MAGs119 sp._LV_26_17. Southern Mid-Gulf_2023	Bacteria	Actinomycetota	NA	NA	NA	NA	NA	Actinomycetota bacterium	PRJNA1119566	SAMN41711856	2023
samp_4435_concoct_2023	samp_4435	17. Southern Mid-Gulf	Bacteria	Cyanobacteria	Cyanobacteriia	Cyanobacteriales	Microcystaceae_A			88.97	4.49	66.67	3.57847	922	46	4717	Microcystaceae_A bacterium_LV_26_17. Southern Mid-Gulf_2023	Bacteria	Cyanobacteriota	Cyanophyceae	Synechococcales	Merismopediaceae	NA	NA	Merismopediaceae bacterium	PRJNA1119566	SAMN41711857	2023
samp_4435_concoct_2059	samp_4435	17. Southern Mid-Gulf	Bacteria	Chloroflexota	Limnocylindria	Limnocylindrales	Limnocylindraceae	Limnocylindrus		80.34	0.46	100	1.15576	198	62	8180	Limnocylindrus sp._LV_26_17. Southern Mid-Gulf_2023	Bacteria	Chloroflexota	NA	NA	NA	NA	NA	Chloroflexota bacterium	PRJNA1119566	SAMN41711858	2023
samp_4435_maxbin_723	samp_4435	17. Southern Mid-Gulf	Bacteria	Bdellovibrionota	FAC87	UBA2466	UBA2466	RFNO01		79.7	1.8	25	1.99698	432	43.5	5250	RFNO01 sp._LV_26_17. Southern Mid-Gulf_2023	Bacteria	Pseudomonadota	NA	NA	NA	NA	NA	Pseudomonadota bacterium	PRJNA1119566	SAMN41711859	2023
samp_4435_metabat2_104	samp_4435	17. Southern Mid-Gulf	Bacteria	Planctomycetota	Planctomycetia	Pirellulales	Pirellulaceae	Pirellula_B		95.22	0	0	4.85579	445	52.5	16303	Pirellula_B sp._LV_26_17. Southern Mid-Gulf_2023	Bacteria	Planctomycetota	NA	NA	NA	NA	NA	Planctomycetota bacterium	PRJNA1119566	SAMN41711860	2023
samp_4435_metabat2_114	samp_4435	17. Southern Mid-Gulf	Bacteria	Actinobacteriota	Actinomycetia	Nanopelagicales	S36-B12	Mxb001		79.42	4.69	27.78	2.25667	519	67.5	4847	Mxb001 sp._LV_26_17. Southern Mid-Gulf_2023	Bacteria	Actinomycetota	NA	NA	NA	NA	NA	Actinomycetota bacterium	PRJNA1119566	SAMN41711861	2023
samp_4435_metabat2_11	samp_4435	17. Southern Mid-Gulf	Bacteria	Cyanobacteria	Cyanobacteriia	Cyanobacteriales	Microcystaceae	Microcystis	Microcystis aeruginosa_D	75.28	6.32	93.75	3.83596	1002	42.2	3997	Microcystis aeruginosa_D_LV_26_17. Southern Mid-Gulf_2023	Bacteria	Cyanobacteriota	Cyanophyceae	Chroococcales	Microcystaceae	Microcystis	Microcystis aeruginosa	Microcystis aeruginosa	PRJNA1119566	SAMN41711862	2023
samp_4435_metabat2_143	samp_4435	17. Southern Mid-Gulf	Bacteria	Actinobacteriota	Actinomycetia	Nanopelagicales	Nanopelagicaceae	MAG-120802		84.01	7.37	78.38	1.21241	266	48.2	4970	MAG-120802 sp._LV_26_17. Southern Mid-Gulf_2023	Bacteria	Actinomycetota	NA	NA	NA	NA	NA	Actinomycetota bacterium	PRJNA1119566	SAMN41711863	2023
samp_4435_metabat2_153	samp_4435	17. Southern Mid-Gulf	Bacteria	Bacteroidota	Kapabacteria	Kapabacteriales	UBA961	UBA961	UBA961 sp009919265	95.36	2.42	71.43	2.28079	120	38.8	27908	UBA961 sp009919265_LV_26_17. Southern Mid-Gulf_2023	Bacteria	Bacteroidota	NA	NA	NA	NA	NA	Bacteroidota bacterium	PRJNA1119566	SAMN41711864	2023
samp_4435_metabat2_32	samp_4435	17. Southern Mid-Gulf	Bacteria	Planctomycetota	Planctomycetia	Gemmatales	Gemmataceae	Gemmata		76.48	2.27	0	5.32133	1034	69	5996	Gemmata sp._LV_26_17. Southern Mid-Gulf_2023	Bacteria	Planctomycetota	Planctomycetia	Gemmatales	Gemmataceae	Gemmata	NA	Gemmata sp.	PRJNA1119566	SAMN41711865	2023
samp_4435_metabat2_39	samp_4435	17. Southern Mid-Gulf	Bacteria	Planctomycetota	Planctomycetia	Pirellulales	UBA1268	QWPN01		78.16	10.53	68.18	3.0204	596	71.5	5971	QWPN01 sp._LV_26_17. Southern Mid-Gulf_2023	Bacteria	Planctomycetota	Planctomycetia	NA	NA	NA	NA	Planctomycetia bacterium	PRJNA1119566	SAMN41711866	2023
samp_4435_metabat2_3	samp_4435	17. Southern Mid-Gulf	Bacteria	Bacteroidota	Bacteroidia	Chitinophagales	Chitinophagaceae	JJ008	JJ008 sp903879995	84.5	0.83	66.67	1.56131	140	41.8	17903	JJ008 sp903879995_LV_26_17. Southern Mid-Gulf_2023	Bacteria	Bacteroidota	NA	NA	NA	NA	NA	Bacteroidota bacterium	PRJNA1119566	SAMN41711867	2023
samp_4435_metabat2_42	samp_4435	17. Southern Mid-Gulf	Bacteria	Proteobacteria	Gammaproteobacteria	Burkholderiales	Burkholderiaceae	SYFN01		77.37	5.55	60	2.10907	482	55.1	4817	SYFN01 sp._LV_26_17. Southern Mid-Gulf_2023	Bacteria	Pseudomonadota	Betaproteobacteria	Burkholderiales	Burkholderiaceae	NA	NA	Burkholderiaceae bacterium	PRJNA1119566	SAMN41711868	2023
samp_4435_metabat2_4	samp_4435	17. Southern Mid-Gulf	Bacteria	Actinobacteriota	Acidimicrobiia	IMCC26256	PALSA-555	CAIUKV01		78.54	0.52	0	2.70721	404	71.6	8341	CAIUKV01 sp._LV_26_17. Southern Mid-Gulf_2023	Bacteria	Actinomycetota	NA	NA	NA	NA	NA	Actinomycetota bacterium	PRJNA1119566	SAMN41711869	2023
samp_4435_metabat2_59	samp_4435	17. Southern Mid-Gulf	Bacteria	Actinobacteriota	Acidimicrobiia	Acidimicrobiales	Ilumatobacteraceae	BACL27		78.87	15.73	90	2.08068	504	49.9	4407	BACL27 sp._LV_26_17. Southern Mid-Gulf_2023	Bacteria	Actinomycetota	Acidimicrobiia	Acidimicrobiales	Acidimicrobiaceae	NA	NA	Acidimicrobiaceae bacterium	PRJNA1119566	SAMN41711870	2023
samp_4435_metabat2_65	samp_4435	17. Southern Mid-Gulf	Bacteria	Cyanobacteria	Cyanobacteriia	PCC-6307	Cyanobiaceae	Cyanobium		85.11	3.22	42.86	3.25452	576	65.3	6757	Cyanobium sp._LV_26_17. Southern Mid-Gulf_2023	Bacteria	Cyanobacteriota	NA	NA	NA	NA	NA	Cyanobacteriota bacterium	PRJNA1119566	SAMN41711871	2023
samp_4435_metadecoder_560	samp_4435	17. Southern Mid-Gulf	Bacteria	Actinobacteriota	Actinomycetia	Nanopelagicales	Nanopelagicaceae	IMCC26077	IMCC26077 sp016870715	83.39	3.43	54.55	1.26192	142	50	10898	IMCC26077 sp016870715_LV_26_17. Southern Mid-Gulf_2023	Bacteria	Actinomycetota	NA	NA	NA	NA	NA	Actinomycetota bacterium	PRJNA1119566	SAMN41711872	2023
samp_4435_metadecoder_634	samp_4435	17. Southern Mid-Gulf	Bacteria	Actinobacteriota	Acidimicrobiia	Acidimicrobiales	Ilumatobacteraceae			85.94	5.7	33.33	2.29951	374	70.2	6858	Ilumatobacteraceae bacterium_LV_26_17. Southern Mid-Gulf_2023	Bacteria	Actinomycetota	Acidimicrobiia	Acidimicrobiales	NA	NA	NA	Acidimicrobiales bacterium	PRJNA1119566	SAMN41711873	2023
samp_4435_metadecoder_655	samp_4435	17. Southern Mid-Gulf	Bacteria	Planctomycetota	Planctomycetia	Pirellulales	Pirellulaceae	VGZA01		94.95	1.15	0	5.19473	360	58	19319	VGZA01 sp._LV_26_17. Southern Mid-Gulf_2023	Bacteria	Planctomycetota	NA	NA	NA	NA	NA	Planctomycetota bacterium	PRJNA1119566	SAMN41711874	2023
samp_4435_metadecoder_703	samp_4435	17. Southern Mid-Gulf	Bacteria	Actinobacteriota	Acidimicrobiia	Acidimicrobiales	Ilumatobacteraceae			88.32	3.92	14.29	2.12857	122	68	24722	Ilumatobacteraceae bacterium_LV_26_17. Southern Mid-Gulf_2023_1	Bacteria	Actinomycetota	Acidimicrobiia	Acidimicrobiales	NA	NA	NA	Acidimicrobiales bacterium	PRJNA1119566	SAMN41711875	2023
samp_4435_semibin_209	samp_4435	17. Southern Mid-Gulf	Bacteria	Gemmatimonadota	Gemmatimonadetes	Gemmatimonadales	Gemmatimonadaceae	PNKF01	PNKF01 sp016871915	83.42	3.4	75	1.77017	286	68.3	7389	PNKF01 sp016871915_LV_26_17. Southern Mid-Gulf_2023	Bacteria	Gemmatimonadota	NA	NA	NA	NA	NA	Gemmatimonadota bacterium	PRJNA1119566	SAMN41711876	2023
samp_4435_semibin_216	samp_4435	17. Southern Mid-Gulf	Bacteria	Cyanobacteria	Cyanobacteriia	PCC-6307	Cyanobiaceae	Vulcanococcus		82.1	6.17	58.82	2.12609	316	68.5	7964	Vulcanococcus sp._LV_26_17. Southern Mid-Gulf_2023	Bacteria	Cyanobacteriota	Cyanophyceae	Synechococcales	Synechococcaceae	NA	NA	Synechococcaceae bacterium	PRJNA1119566	SAMN41711877	2023
samp_4435_semibin_262	samp_4435	17. Southern Mid-Gulf	Bacteria	Actinobacteriota	Acidimicrobiia	IMCC26256	PALSA-610			96.58	3.94	16.67	2.48969	211	71.7	16410	PALSA-610 bacterium_LV_26_17. Southern Mid-Gulf_2023	Bacteria	Actinomycetota	NA	NA	NA	NA	NA	Actinomycetota bacterium	PRJNA1119566	SAMN41711878	2023
samp_4435_semibin_271	samp_4435	17. Southern Mid-Gulf	Bacteria	Proteobacteria	Alphaproteobacteria	Pelagibacterales	Pelagibacteraceae	Fonsibacter	Fonsibacter sp016882225	91.57	0	0	1.01162	79	29.7	21086	Fonsibacter sp016882225_LV_26_17. Southern Mid-Gulf_2023	Bacteria	Pseudomonadota	Alphaproteobacteria	Candidatus Pelagibacterales	NA	NA	NA	Candidatus Pelagibacterales bacterium	PRJNA1119566	SAMN41711879	2023
samp_4435_semibin_299	samp_4435	17. Southern Mid-Gulf	Bacteria	Proteobacteria	Gammaproteobacteria	Burkholderiales	Burkholderiaceae	Polynucleobacter	Polynucleobacter sp009928245	81.23	2.79	62.5	1.59424	215	47.5	9662	Polynucleobacter sp009928245_LV_26_17. Southern Mid-Gulf_2023	Bacteria	Pseudomonadota	Betaproteobacteria	Burkholderiales	Burkholderiaceae	NA	NA	Burkholderiaceae bacterium	PRJNA1119566	SAMN41711880	2023
samp_4435_semibin_306	samp_4435	17. Southern Mid-Gulf	Bacteria	Proteobacteria	Gammaproteobacteria	Burkholderiales	Methylophilaceae	Methylopumilus		78.73	2.58	100	1.00874	145	36.3	9159	Methylopumilus sp._LV_26_17. Southern Mid-Gulf_2023	Bacteria	Pseudomonadota	Betaproteobacteria	NA	NA	NA	NA	Betaproteobacteria bacterium	PRJNA1119566	SAMN41711881	2023
samp_4435_semibin_307	samp_4435	17. Southern Mid-Gulf	Bacteria	Planctomycetota	Planctomycetia	Pirellulales	UBA1268	F1-20-MAGs016		95.4	2.51	80	3.9147	368	70.8	14778	F1-20-MAGs016 sp._LV_26_17. Southern Mid-Gulf_2023	Bacteria	Planctomycetota	Planctomycetia	Planctomycetales	Planctomycetaceae	NA	NA	Planctomycetaceae bacterium	PRJNA1119566	SAMN41711882	2023
samp_4435_semibin_319	samp_4435	17. Southern Mid-Gulf	Bacteria	Acidobacteriota	Holophagae	Holophagales	Holophagaceae	UBA12189		87.99	1.71	0	1.30834	71	45.7	49624	UBA12189 sp._LV_26_17. Southern Mid-Gulf_2023	Bacteria	Acidobacteriota	Holophagae	Holophagales	Holophagaceae	NA	NA	Holophagaceae bacterium	PRJNA1119566	SAMN41711883	2023
samp_4435_VAMB_773	samp_4435	17. Southern Mid-Gulf	Bacteria	Verrucomicrobiota	Verrucomicrobiae	Chthoniobacterales	JACTMZ01	JACTMZ01		82.77	21	87.23	1.97744	1273	61.7	1802	JACTMZ01 sp._LV_26_17. Southern Mid-Gulf_2023	Bacteria	Verrucomicrobiota	Spartobacteria	Chthoniobacterales	NA	NA	NA	Chthoniobacterales bacterium	PRJNA1119566	SAMN41711884	2023
samp_4435_VAMB_791	samp_4435	17. Southern Mid-Gulf	Bacteria	Proteobacteria	Alphaproteobacteria	Rickettsiales	UBA1997	SYAR01		84.09	0	0	1.23787	689	31.6	2522	SYAR01 sp._LV_26_17. Southern Mid-Gulf_2023	Bacteria	Pseudomonadota	Alphaproteobacteria	NA	NA	NA	NA	Alphaproteobacteria bacterium	PRJNA1119566	SAMN41711885	2023
samp_4435_VAMB_793	samp_4435	17. Southern Mid-Gulf	Bacteria	Bacteroidota	Bacteroidia	Flavobacteriales	Crocinitomicaceae	UBA952		91.46	21.11	32.14	2.22108	1444	36.4	1975	UBA952 sp._LV_26_17. Southern Mid-Gulf_2023	Bacteria	Bacteroidota	Flavobacteriia	Flavobacteriales	Crocinitomicaceae	NA	NA	Crocinitomicaceae bacterium	PRJNA1119566	SAMN41711886	2023
samp_4435_VAMB_825	samp_4435	17. Southern Mid-Gulf	Bacteria	Planctomycetota	Planctomycetia	Planctomycetales	UBA10511	UBA10511		89.61	1.25	50	6.49152	1843	66.6	4722	UBA10511 sp._LV_26_17. Southern Mid-Gulf_2023	Bacteria	Planctomycetota	Planctomycetia	Planctomycetales	Planctomycetaceae	NA	NA	Planctomycetaceae bacterium	PRJNA1119566	SAMN41711887	2023
samp_4435_VAMB_897	samp_4435	17. Southern Mid-Gulf	Bacteria	Bacteroidota	Kapabacteria	Kapabacteriales	NICIL-2			87.87	6.43	24	2.32234	1307	59.7	2344	NICIL-2 bacterium_LV_26_17. Southern Mid-Gulf_2023	Bacteria	Candidatus Kapabacteria	NA	NA	NA	NA	NA	Candidatus Kapabacteria bacterium	PRJNA1119566	SAMN41711888	2023
samp_4435_VAMB_922	samp_4435	17. Southern Mid-Gulf	Bacteria	Actinobacteriota	Actinomycetia	Nanopelagicales	Nanopelagicaceae	MAG-120802		75.86	14.66	83.33	1.23605	311	47.4	7193	MAG-120802 sp._LV_26_17. Southern Mid-Gulf_2023_1	Bacteria	Actinomycetota	NA	NA	NA	NA	NA	Actinomycetota bacterium	PRJNA1119566	SAMN41711889	2023
samp_4435_VAMB_975	samp_4435	17. Southern Mid-Gulf	Bacteria	Actinobacteriota	Actinomycetia	Nanopelagicales	AcAMD-5	ATZT02		81.45	2.71	75	1.30798	201	35.1	11139	ATZT02 sp._LV_26_17. Southern Mid-Gulf_2023	Bacteria	Actinomycetota	Actinomycetes	NA	NA	NA	NA	Actinomycetes bacterium	PRJNA1119566	SAMN41711890	2023
samp_4435_VAMB_979	samp_4435	17. Southern Mid-Gulf	Bacteria	Actinobacteriota	Actinomycetia	Nanopelagicales	Nanopelagicaceae	MAG-120802		77.37	4.65	50	1.15409	274	44.5	6871	MAG-120802 sp._LV_26_17. Southern Mid-Gulf_2023_2	Bacteria	Actinomycetota	Actinomycetes	Actinomycetales	NA	NA	NA	Actinomycetales bacterium	PRJNA1119566	SAMN41711891	2023
samp_4436_concoct_82	samp_4436	18. Awach River Mouth	Bacteria	Cyanobacteria	Cyanobacteriia	Cyanobacteriales	Microcystaceae	Microcystis	Microcystis aeruginosa_D	89.1	9.5	80.36	4.091	2115	42.9	2021	Microcystis aeruginosa_D_LV_27_18. Awach River Mouth_2023	Bacteria	Cyanobacteriota	Cyanophyceae	Chroococcales	Microcystaceae	Microcystis	Microcystis aeruginosa	Microcystis aeruginosa	PRJNA1119566	SAMN41711892	2023
samp_4436_concoct_92	samp_4436	18. Awach River Mouth	Bacteria	Planctomycetota	Planctomycetia	Pirellulales	Pirellulaceae	Pirellula_B		75.34	0.99	100	4.22016	1875	52.6	2512	Pirellula_B sp._LV_27_18. Awach River Mouth_2023	Bacteria	Planctomycetota	NA	NA	NA	NA	NA	Planctomycetota bacterium	PRJNA1119566	SAMN41711893	2023
samp_4436_maxbin_65	samp_4436	18. Awach River Mouth	Bacteria	Actinobacteriota	Actinomycetia	Nanopelagicales	Nanopelagicaceae	Nanopelagicus	Nanopelagicus sp016870455	88.48	23.84	83.33	1.18439	247	42	5461	Nanopelagicus sp016870455_LV_27_18. Awach River Mouth_2023	Bacteria	Actinomycetota	NA	NA	NA	NA	NA	Actinomycetota bacterium	PRJNA1119566	SAMN41711894	2023
samp_4436_metadecoder_306	samp_4436	18. Awach River Mouth	Bacteria	Actinobacteriota	Actinomycetia	Nanopelagicales	S36-B12	CAIKZY01		81.26	1.49	20	1.97622	234	64.9	9741	CAIKZY01 sp._LV_27_18. Awach River Mouth_2023	Bacteria	Actinomycetota	Actinomycetes	NA	NA	NA	NA	Actinomycetes bacterium	PRJNA1119566	SAMN41711895	2023
samp_4436_VAMB_162	samp_4436	18. Awach River Mouth	Bacteria	Cyanobacteria	Cyanobacteriia	Cyanobacteriales	Nostocaceae	Dolichospermum		90.7	7.81	35.56	4.21242	4570	37.1	1166	Dolichospermum sp._LV_27_18. Awach River Mouth_2023	Bacteria	Cyanobacteriota	Cyanophyceae	Nostocales	Aphanizomenonaceae	Dolichospermum	NA	Dolichospermum sp.	PRJNA1119566	SAMN41711442	2023
samp_4436_VAMB_227	samp_4436	18. Awach River Mouth	Bacteria	Planctomycetota	Planctomycetia	Pirellulales	Pirellulaceae			96.62	1.71	25	5.16336	1278	58.1	6254	Pirellulaceae bacterium_LV_27_18. Awach River Mouth_2023	Bacteria	Planctomycetota	Planctomycetia	Pirellulales	Pirellulaceae	NA	NA	Pirellulaceae bacterium	PRJNA1119566	SAMN41711896	2023
samp_4436_VAMB_230	samp_4436	18. Awach River Mouth	Bacteria	Proteobacteria	Gammaproteobacteria	Burkholderiales	Burkholderiaceae	Polynucleobacter	Polynucleobacter victoriensis	88.84	24.16	77.14	1.71837	1572	43.4	1439	Polynucleobacter victoriensis_LV_27_18. Awach River Mouth_2023	Bacteria	Pseudomonadota	Betaproteobacteria	Burkholderiales	Burkholderiaceae	Polynucleobacter	Polynucleobacter victoriensis	Polynucleobacter victoriensis	PRJNA1119566	SAMN41711897	2023
samp_4436_VAMB_247	samp_4436	18. Awach River Mouth	Bacteria	Planctomycetota	Planctomycetia	Planctomycetales	UBA10511	UBA10511		80.45	8.09	33.33	6.29371	5627	66.5	1429	UBA10511 sp._LV_27_18. Awach River Mouth_2023	Bacteria	Planctomycetota	Planctomycetia	Planctomycetales	Planctomycetaceae	NA	NA	Planctomycetaceae bacterium	PRJNA1119566	SAMN41711898	2023
samp_4436_VAMB_263	samp_4436	18. Awach River Mouth	Bacteria	Chloroflexota	Limnocylindria	Limnocylindrales	Limnocylindraceae	Limnocylindrus		75.46	4.86	72.73	1.07417	673	62.8	2233	Limnocylindrus sp._LV_27_18. Awach River Mouth_2023	Bacteria	Chloroflexota	NA	NA	NA	NA	NA	Chloroflexota bacterium	PRJNA1119566	SAMN41711899	2023
samp_4436_VAMB_264	samp_4436	18. Awach River Mouth	Bacteria	Planctomycetota	Planctomycetia	Pirellulales	Pirellulaceae	Pirellula_B	Pirellula_B sp018969045	97.58	0	0	4.90993	340	52.5	21238	Pirellula_B sp018969045_LV_27_18. Awach River Mouth_2023	Bacteria	Planctomycetota	NA	NA	NA	NA	NA	Planctomycetota bacterium	PRJNA1119566	SAMN41711900	2023
samp_4436_VAMB_666	samp_4436	18. Awach River Mouth	Bacteria	Proteobacteria	Alphaproteobacteria	Pelagibacterales	Pelagibacteraceae	Fonsibacter		73.81	22.7	17.02	8.58976	17923	46.7	485	Fonsibacter sp._LV_27_18. Awach River Mouth_2023	Bacteria	Pseudomonadota	Alphaproteobacteria	Candidatus Pelagibacterales	NA	NA	NA	Candidatus Pelagibacterales bacterium	PRJNA1119566	SAMN41711901	2023
samp_4438_concoct_776	samp_4438	20. Ingra	Bacteria	Actinobacteriota	Acidimicrobiia	Acidimicrobiales	Ilumatobacteraceae	F1-60-MAGs027	F1-60-MAGs027 sp016870295	84.79	18.88	71.43	1.96629	877	61.7	2483	F1-60-MAGs027 sp016870295_LV_29_20. Ingra_2023	Bacteria	Actinomycetota	NA	NA	NA	NA	NA	Actinomycetota bacterium	PRJNA1119566	SAMN41711902	2023
samp_4438_concoct_811	samp_4438	20. Ingra	Bacteria	Proteobacteria	Gammaproteobacteria	Burkholderiales	Burkholderiaceae	UBA954		79.42	4.8	52.94	1.65111	673	57.2	3003	UBA954 sp._LV_29_20. Ingra_2023	Bacteria	Pseudomonadota	Betaproteobacteria	NA	NA	NA	NA	Betaproteobacteria bacterium	PRJNA1119566	SAMN41711903	2023
samp_4438_metabat2_50	samp_4438	20. Ingra	Bacteria	Actinobacteriota	Acidimicrobiia	Acidimicrobiales	Ilumatobacteraceae	BACL27		75.21	6.84	100	1.35212	341	50.2	4174	BACL27 sp._LV_29_20. Ingra_2023	Bacteria	Actinomycetota	Acidimicrobiia	Acidimicrobiales	Acidimicrobiaceae	NA	NA	Acidimicrobiaceae bacterium	PRJNA1119566	SAMN41711904	2023
samp_4438_metabat2_58	samp_4438	20. Ingra	Bacteria	Actinobacteriota	Actinomycetia	Nanopelagicales	Nanopelagicaceae	MAG-120802		76.08	2.41	100	1.0584	132	46.9	13707	MAG-120802 sp._LV_29_20. Ingra_2023	Bacteria	Actinomycetota	Actinomycetes	Actinomycetales	NA	NA	NA	Actinomycetales bacterium	PRJNA1119566	SAMN41711905	2023
samp_4438_semibin_12	samp_4438	20. Ingra	Bacteria	Proteobacteria	Alphaproteobacteria	Pelagibacterales	Pelagibacteraceae	Fonsibacter	Fonsibacter sp016882185	78.11	1.92	66.67	0.784843	135	30	6956	Fonsibacter sp016882185_LV_29_20. Ingra_2023	Bacteria	Pseudomonadota	Alphaproteobacteria	Candidatus Pelagibacterales	NA	NA	NA	Candidatus Pelagibacterales bacterium	PRJNA1119566	SAMN41711906	2023
samp_4438_VAMB_133	samp_4438	20. Ingra	Bacteria	Actinobacteriota	Acidimicrobiia	Acidimicrobiales	Ilumatobacteraceae	BACL27	BACL27 sp016870935	84.25	12.75	60.87	1.72433	1338	58.2	1742	BACL27 sp016870935_LV_29_20. Ingra_2023	Bacteria	Actinomycetota	NA	NA	NA	NA	NA	Actinomycetota bacterium	PRJNA1119566	SAMN41711907	2023
samp_4438_VAMB_73	samp_4438	20. Ingra	Bacteria	Cyanobacteria	Cyanobacteriia	Cyanobacteriales	Nostocaceae	Dolichospermum		75.51	6.38	10.53	3.58157	5121	37.3	795	Dolichospermum sp._LV_29_20. Ingra_2023	Bacteria	Cyanobacteriota	Cyanophyceae	Nostocales	Aphanizomenonaceae	Dolichospermum	NA	Dolichospermum sp.	PRJNA1119566	SAMN41711908	2023
samp_4438_VAMB_76	samp_4438	20. Ingra	Bacteria	Planctomycetota	Planctomycetia	Pirellulales	Pirellulaceae	Pirellula_B		86.17	8.5	30.77	5.0518	4305	52.5	1535	Pirellula_B sp._LV_29_20. Ingra_2023	Bacteria	Planctomycetota	NA	NA	NA	NA	NA	Planctomycetota bacterium	PRJNA1119566	SAMN41711909	2023
samp_4438_VAMB_77	samp_4438	20. Ingra	Bacteria	Planctomycetota	Planctomycetia	Planctomycetales	Planctomycetaceae	SXXK01		81.65	4.23	66.67	5.69351	5453	58.7	1344	SXXK01 sp._LV_29_20. Ingra_2023	Bacteria	Planctomycetota	Planctomycetia	Planctomycetales	Planctomycetaceae	NA	NA	Planctomycetaceae bacterium	PRJNA1119566	SAMN41711910	2023
samp_4439_concoct_157	samp_4439	21. Kowuor	Bacteria	Planctomycetota	Planctomycetia	Pirellulales	Pirellulaceae	Pirellula_B		78.52	5.05	50	4.19634	1841	52.5	2521	Pirellula_B sp._LV_30_21. Kowuor_2023	Bacteria	Planctomycetota	NA	NA	NA	NA	NA	Planctomycetota bacterium	PRJNA1119566	SAMN41711911	2023
samp_4439_concoct_166	samp_4439	21. Kowuor	Bacteria	Proteobacteria	Gammaproteobacteria	Burkholderiales	Burkholderiaceae	RFTU01		84.33	7.5	69.44	2.26074	1119	65.7	2134	RFTU01 sp._LV_30_21. Kowuor_2023	Bacteria	Pseudomonadota	Betaproteobacteria	NA	NA	NA	NA	Betaproteobacteria bacterium	PRJNA1119566	SAMN41711912	2023
samp_4439_concoct_169	samp_4439	21. Kowuor	Bacteria	Actinobacteriota	Acidimicrobiia	Acidimicrobiales	Ilumatobacteraceae	F1-60-MAGs027	F1-60-MAGs027 sp016870295	87.88	18.09	65.62	2.13421	920	61.4	2646	F1-60-MAGs027 sp016870295_LV_30_21. Kowuor_2023	Bacteria	Actinomycetota	NA	NA	NA	NA	NA	Actinomycetota bacterium	PRJNA1119566	SAMN41711913	2023
samp_4439_concoct_179	samp_4439	21. Kowuor	Bacteria	Actinobacteriota	Acidimicrobiia	Acidimicrobiales	Ilumatobacteraceae	BACL27	BACL27 sp016870935	81.62	3.52	50	1.58491	597	58.3	3306	BACL27 sp016870935_LV_30_21. Kowuor_2023	Bacteria	Actinomycetota	NA	NA	NA	NA	NA	Actinomycetota bacterium	PRJNA1119566	SAMN41711914	2023
samp_4439_concoct_180	samp_4439	21. Kowuor	Bacteria	Cyanobacteria	Cyanobacteriia	Cyanobacteriales	Microcystaceae	Microcystis		94.92	17.83	86.67	5.99456	2544	42.2	2693	Microcystis sp._LV_30_21. Kowuor_2023	Bacteria	Cyanobacteriota	Cyanophyceae	Chroococcales	Microcystaceae	Microcystis	NA	Microcystis sp.	PRJNA1119566	SAMN41711915	2023
samp_4439_metabat2_32	samp_4439	21. Kowuor	Bacteria	Actinobacteriota	Acidimicrobiia	Acidimicrobiales	Ilumatobacteraceae	BACL27		78.58	9.21	93.33	1.4319	336	50.1	4654	BACL27 sp._LV_30_21. Kowuor_2023	Bacteria	Actinomycetota	Acidimicrobiia	Acidimicrobiales	Acidimicrobiaceae	NA	NA	Acidimicrobiaceae bacterium	PRJNA1119566	SAMN41711916	2023
samp_4439_metabat2_48	samp_4439	21. Kowuor	Bacteria	Actinobacteriota	Actinomycetia	Nanopelagicales	Nanopelagicaceae	MAG-120802	MAG-120802 sp016870855	84.17	2.98	89.47	1.09734	200	48.2	6417	MAG-120802 sp016870855_LV_30_21. Kowuor_2023	Bacteria	Actinomycetota	NA	NA	NA	NA	NA	Actinomycetota bacterium	PRJNA1119566	SAMN41711917	2023
samp_4439_metadecoder_860	samp_4439	21. Kowuor	Bacteria	Proteobacteria	Alphaproteobacteria	Pelagibacterales	Pelagibacteraceae	Fonsibacter	Fonsibacter sp016882185	86.75	0	0	0.845159	122	29.6	8243	Fonsibacter sp016882185_LV_30_21. Kowuor_2023	Bacteria	Pseudomonadota	Alphaproteobacteria	Candidatus Pelagibacterales	NA	NA	NA	Candidatus Pelagibacterales bacterium	PRJNA1119566	SAMN41711918	2023
samp_4439_VAMB_305	samp_4439	21. Kowuor	Bacteria	Bacteroidota	Bacteroidia	UBA7662	UBA7662	SYHX01	SYHX01 sp009927485	76.59	16.71	47.69	1.94506	2459	51.3	905	SYHX01 sp009927485_LV_30_21. Kowuor_2023	Bacteria	Bacteroidota	NA	NA	NA	NA	NA	Bacteroidota bacterium	PRJNA1119566	SAMN41711919	2023
samp_4439_VAMB_313	samp_4439	21. Kowuor	Bacteria	Actinobacteriota	Actinomycetia	Nanopelagicales	Nanopelagicaceae	MAG-120802	MAG-120802 sp016870835	78.57	22.75	62.69	1.3679	889	46.9	1880	MAG-120802 sp016870835_LV_30_21. Kowuor_2023	Bacteria	Actinomycetota	NA	NA	NA	NA	NA	Actinomycetota bacterium	PRJNA1119566	SAMN41711920	2023
samp_4439_VAMB_406	samp_4439	21. Kowuor	Bacteria	Nitrospirota	Nitrospiria	Nitrospirales	Nitrospiraceae	VGXF01	VGXF01 sp016873435	82.46	5.8	27.27	1.52125	1420	60.5	1327	VGXF01 sp016873435_LV_30_21. Kowuor_2023	Bacteria	Nitrospirota	Nitrospiria	Nitrospirales	Nitrospiraceae	Nitrospira	NA	Nitrospira sp.	PRJNA1119566	SAMN41711921	2023
samp_4439_VAMB_495	samp_4439	21. Kowuor	Bacteria	Actinobacteriota	Acidimicrobiia	Acidimicrobiales	Ilumatobacteraceae	Casp-actino8		76.77	10.14	64.29	2.12324	1326	64.4	1981	Casp-actino8 sp._LV_30_21. Kowuor_2023	Bacteria	Actinomycetota	NA	NA	NA	NA	NA	Actinomycetota bacterium	PRJNA1119566	SAMN41711922	2023
samp_4439_VAMB_666	samp_4439	21. Kowuor	Bacteria	Bacteroidota	Bacteroidia	AKYH767-A	OLB10			85.5	9.52	45.16	2.46474	1923	44.4	1509	OLB10 bacterium_LV_30_21. Kowuor_2023	Bacteria	Bacteroidota	NA	NA	NA	NA	NA	Bacteroidota bacterium	PRJNA1119566	SAMN41711923	2023
samp_4440_concoct_565	samp_4440	22. Oluch	Bacteria	Cyanobacteria	Cyanobacteriia	Cyanobacteriales	Microcystaceae	Microcystis	Microcystis panniformis	87.41	6.96	75	4.12697	2123	43	2036	Microcystis panniformis_LV_31_22. Oluch_2023	Bacteria	Cyanobacteriota	Cyanophyceae	Chroococcales	Microcystaceae	Microcystis	Microcystis aeruginosa	Microcystis aeruginosa	PRJNA1119566	SAMN41711924	2023
samp_4440_concoct_578	samp_4440	22. Oluch	Bacteria	Actinobacteriota	Acidimicrobiia	Acidimicrobiales	Ilumatobacteraceae	BACL27		86.32	12.58	84.21	1.72242	815	50.3	2357	BACL27 sp._LV_31_22. Oluch_2023	Bacteria	Actinomycetota	Acidimicrobiia	Acidimicrobiales	Acidimicrobiaceae	NA	NA	Acidimicrobiaceae bacterium	PRJNA1119566	SAMN41711925	2023
samp_4440_concoct_593	samp_4440	22. Oluch	Bacteria	Actinobacteriota	Acidimicrobiia	Acidimicrobiales	Ilumatobacteraceae	F1-60-MAGs027	F1-60-MAGs027 sp016870295	77.98	9.35	70.59	1.4206	796	62	1821	F1-60-MAGs027 sp016870295_LV_31_22. Oluch_2023	Bacteria	Actinomycetota	NA	NA	NA	NA	NA	Actinomycetota bacterium	PRJNA1119566	SAMN41711926	2023
samp_4440_VAMB_40	samp_4440	22. Oluch	Bacteria	Planctomycetota	Planctomycetia	Planctomycetales	Planctomycetaceae	SXXK01		84.12	12	42.86	5.77649	5724	58.8	1297	SXXK01 sp._LV_31_22. Oluch_2023	Bacteria	Planctomycetota	Planctomycetia	Planctomycetales	Planctomycetaceae	NA	NA	Planctomycetaceae bacterium	PRJNA1119566	SAMN41711927	2023
samp_4440_VAMB_48	samp_4440	22. Oluch	Bacteria	Chloroflexota	Limnocylindria	Limnocylindrales	Limnocylindraceae	Limnocylindrus		75.93	4.71	77.78	1.13298	737	62.7	2087	Limnocylindrus sp._LV_31_22. Oluch_2023	Bacteria	Chloroflexota	NA	NA	NA	NA	NA	Chloroflexota bacterium	PRJNA1119566	SAMN41711928	2023
samp_4441_concoct_708	samp_4441	23. Sikli	Bacteria	Bacteroidota	Bacteroidia	Flavobacteriales	Flavobacteriaceae	Flavobacterium		84.34	17.29	72.04	2.40344	1305	33.1	1887	Flavobacterium sp._LV_32_23. Sikli_2023	Bacteria	Bacteroidota	Flavobacteriia	Flavobacteriales	Flavobacteriaceae	Flavobacterium	NA	Flavobacterium sp.	PRJNA1119566	SAMN41711929	2023
samp_4441_concoct_713	samp_4441	23. Sikli	Bacteria	Actinobacteriota	Acidimicrobiia	Acidimicrobiales	Ilumatobacteraceae	BACL27	BACL27 sp016870935	83.33	3.85	66.67	1.59559	628	58.2	2947	BACL27 sp016870935_LV_32_23. Sikli_2023	Bacteria	Actinomycetota	NA	NA	NA	NA	NA	Actinomycetota bacterium	PRJNA1119566	SAMN41711930	2023
samp_4441_concoct_715	samp_4441	23. Sikli	Bacteria	Cyanobacteria	Cyanobacteriia	Pseudanabaenales	Pseudanabaenaceae	Pseudanabaena		79.81	1.97	36.36	3.55565	1654	42.2	2369	Pseudanabaena sp._LV_32_23. Sikli_2023	Bacteria	Cyanobacteriota	Cyanophyceae	Pseudanabaenales	Pseudanabaenaceae	Pseudanabaena	NA	Pseudanabaena sp.	PRJNA1119566	SAMN41711931	2023
samp_4441_concoct_723	samp_4441	23. Sikli	Bacteria	Bacteroidota	Bacteroidia	AKYH767-A	OLB10			75.32	3.78	53.85	1.98623	1111	44.7	1809	OLB10 bacterium_LV_32_23. Sikli_2023	Bacteria	Bacteroidota	NA	NA	NA	NA	NA	Bacteroidota bacterium	PRJNA1119566	SAMN41711932	2023
samp_4441_concoct_760	samp_4441	23. Sikli	Bacteria	Actinobacteriota	Actinomycetia	Nanopelagicales	Nanopelagicaceae	ZLKRG08		77.39	2.8	30	1.06835	460	46.4	2570	ZLKRG08 sp._LV_32_23. Sikli_2023	Bacteria	Actinomycetota	Actinomycetes	Candidatus Nanopelagicales	Candidatus Nanopelagicaceae	NA	NA	Candidatus Nanopelagicaceae bacterium	PRJNA1119566	SAMN41711933	2023
samp_4441_metabat2_255	samp_4441	23. Sikli	Bacteria	Cyanobacteria	Cyanobacteriia	Cyanobacteriales	Microcystaceae	Microcystis	Microcystis panniformis	80.22	4.87	82.14	3.55274	841	42.8	4460	Microcystis panniformis_LV_32_23. Sikli_2023	Bacteria	Cyanobacteriota	Cyanophyceae	Chroococcales	Microcystaceae	Microcystis	Microcystis aeruginosa	Microcystis aeruginosa	PRJNA1119566	SAMN41711934	2023
samp_4441_metadecoder_835	samp_4441	23. Sikli	Bacteria	Proteobacteria	Gammaproteobacteria	Burkholderiales	Burkholderiaceae	Rubrivivax		98.86	2.03	30	3.69407	196	68.5	28353	Rubrivivax sp._LV_32_23. Sikli_2023	Bacteria	Pseudomonadota	Betaproteobacteria	NA	NA	NA	NA	Betaproteobacteria bacterium	PRJNA1119566	SAMN41711935	2023
samp_4441_semibin_41	samp_4441	23. Sikli	Bacteria	Proteobacteria	Gammaproteobacteria	Pseudomonadales	Moraxellaceae	Acinetobacter	Acinetobacter junii	86.71	3.94	93.55	2.72212	410	38.6	8147	Acinetobacter junii_LV_32_23. Sikli_2023	Bacteria	Pseudomonadota	Gammaproteobacteria	Moraxellales	Moraxellaceae	Acinetobacter	Acinetobacter junii	Acinetobacter junii	PRJNA1119566	SAMN41711936	2023
samp_4441_VAMB_489	samp_4441	23. Sikli	Archaea	Thermoproteota	Nitrososphaeria	Nitrososphaerales	Nitrosopumilaceae	Nitrosotenuis	Nitrosotenuis sp016872055	99.03	0.97	0	1.2233	85	41.1	24233	Nitrosotenuis sp016872055_LV_32_23. Sikli_2023	NA	NA	NA	NA	NA	NA	NA	Unknown NA	PRJNA1119566	SAMN41711937	2023
samp_4441_VAMB_52	samp_4441	23. Sikli	Bacteria	Planctomycetota	Planctomycetia	Planctomycetales	Planctomycetaceae	SXXK01		82.92	4.34	25	5.92172	5250	58.7	1513	SXXK01 sp._LV_32_23. Sikli_2023	Bacteria	Planctomycetota	Planctomycetia	Planctomycetales	Planctomycetaceae	NA	NA	Planctomycetaceae bacterium	PRJNA1119566	SAMN41711938	2023
samp_4441_VAMB_629	samp_4441	23. Sikli	Bacteria	Bacteroidota	Bacteroidia	Cytophagales	Cyclobacteriaceae	ELB16-189		79.1	12.3	6.45	8.37825	10324	40.1	1125	ELB16-189 sp._LV_32_23. Sikli_2023	Bacteria	Bacteroidota	Cytophagia	Cytophagales	Flammeovirgaceae	NA	NA	Flammeovirgaceae bacterium	PRJNA1119566	SAMN41711939	2023
samp_4441_VAMB_79	samp_4441	23. Sikli	Bacteria	Actinobacteriota	Acidimicrobiia	Acidimicrobiales	Ilumatobacteraceae	F1-60-MAGs027	F1-60-MAGs027 sp016870295	80.64	16.52	76.92	1.98066	1636	62	1577	F1-60-MAGs027 sp016870295_LV_32_23. Sikli_2023	Bacteria	Actinomycetota	NA	NA	NA	NA	NA	Actinomycetota bacterium	PRJNA1119566	SAMN41711940	2023
samp_4442_concoct_105	samp_4442	24. Mirunda	Bacteria	Actinobacteriota	Acidimicrobiia	Acidimicrobiales	Ilumatobacteraceae	BACL27		82.9	7.98	71.43	1.66757	783	50.1	2310	BACL27 sp._LV_33_24. Mirunda_2023	Bacteria	Actinomycetota	Acidimicrobiia	Acidimicrobiales	Acidimicrobiaceae	NA	NA	Acidimicrobiaceae bacterium	PRJNA1119566	SAMN41711941	2023
samp_4442_concoct_111	samp_4442	24. Mirunda	Bacteria	Actinobacteriota	Actinomycetia	Nanopelagicales	Nanopelagicaceae	MAG-120802	MAG-120802 sp016870855	77.05	14.34	75.56	1.34024	557	48.2	2671	MAG-120802 sp016870855_LV_33_24. Mirunda_2023	Bacteria	Actinomycetota	NA	NA	NA	NA	NA	Actinomycetota bacterium	PRJNA1119566	SAMN41711942	2023
samp_4442_concoct_114	samp_4442	24. Mirunda	Bacteria	Actinobacteriota	Acidimicrobiia	Acidimicrobiales	Ilumatobacteraceae	F1-60-MAGs027	F1-60-MAGs027 sp016870295	78	10.98	60	1.65514	812	61.9	2221	F1-60-MAGs027 sp016870295_LV_33_24. Mirunda_2023	Bacteria	Actinomycetota	NA	NA	NA	NA	NA	Actinomycetota bacterium	PRJNA1119566	SAMN41711943	2023
samp_4442_VAMB_212	samp_4442	24. Mirunda	Bacteria	Cyanobacteria	Cyanobacteriia	Cyanobacteriales	Microcystaceae	Microcystis	Microcystis panniformis_A	91.7	19.76	58.47	5.25737	7319	42.6	819	Microcystis panniformis_A_LV_33_24. Mirunda_2023	Bacteria	Cyanobacteriota	Cyanophyceae	Chroococcales	Microcystaceae	Microcystis	Microcystis aeruginosa	Microcystis aeruginosa	PRJNA1119566	SAMN41711944	2023
samp_4442_VAMB_339	samp_4442	24. Mirunda	Bacteria	Chloroflexota	Limnocylindria	Limnocylindrales	Limnocylindraceae	Limnocylindrus		77.63	5.26	54.55	1.11481	739	62.6	2057	Limnocylindrus sp._LV_33_24. Mirunda_2023	Bacteria	Chloroflexota	NA	NA	NA	NA	NA	Chloroflexota bacterium	PRJNA1119566	SAMN41711945	2023
samp_4443_concoct_1901	samp_4443	25. Mbita East	Bacteria	Bacteroidota	Bacteroidia	Flavobacteriales	UA16	CAIZGX01		75.35	5.66	5.88	1.80288	920	38.3	2088	CAIZGX01 sp._LV_34_25. Mbita East_2023	Bacteria	Bacteroidota	NA	NA	NA	NA	NA	Bacteroidota bacterium	PRJNA1119566	SAMN41711946	2023
samp_4443_concoct_1908	samp_4443	25. Mbita East	Bacteria	Bacteroidota	Bacteroidia	Flavobacteriales	UA16	UBA4660		82.02	4.41	40	2.17167	940	47.5	2540	UBA4660 sp._LV_34_25. Mbita East_2023	Bacteria	Bacteroidota	Flavobacteriia	Flavobacteriales	NA	NA	NA	Flavobacteriales bacterium	PRJNA1119566	SAMN41711947	2023
samp_4443_concoct_1937	samp_4443	25. Mbita East	Bacteria	Proteobacteria	Gammaproteobacteria	Burkholderiales	Burkholderiaceae	Limnohabitans		75.02	3.86	31.25	1.84114	882	52.8	2252	Limnohabitans sp._LV_34_25. Mbita East_2023	Bacteria	Pseudomonadota	Betaproteobacteria	Burkholderiales	NA	NA	NA	Burkholderiales bacterium	PRJNA1119566	SAMN41711948	2023
samp_4443_concoct_1957	samp_4443	25. Mbita East	Bacteria	Bacteroidota	Kapabacteria	Kapabacteriales	NICIL-2			82.53	2.27	37.5	2.20032	780	59.7	3316	NICIL-2 bacterium_LV_34_25. Mbita East_2023	Bacteria	Candidatus Kapabacteria	NA	NA	NA	NA	NA	Candidatus Kapabacteria bacterium	PRJNA1119566	SAMN41711949	2023
samp_4443_concoct_2000	samp_4443	25. Mbita East	Bacteria	Proteobacteria	Alphaproteobacteria	Acetobacterales	Acetobacteraceae	Roseomonas_B		81.56	10.91	70.59	3.29648	1824	62	1843	Roseomonas_B sp._LV_34_25. Mbita East_2023	Bacteria	Pseudomonadota	Alphaproteobacteria	NA	NA	NA	NA	Alphaproteobacteria bacterium	PRJNA1119566	SAMN41711950	2023
samp_4443_concoct_2005	samp_4443	25. Mbita East	Bacteria	Verrucomicrobiota	Verrucomicrobiae	Pedosphaerales	UBA9464	SXXZ01	SXXZ01 sp016871615	79.14	5.91	27.27	3.26304	1407	69.2	2544	SXXZ01 sp016871615_LV_34_25. Mbita East_2023	Bacteria	Verrucomicrobiota	NA	NA	NA	NA	NA	Verrucomicrobiota bacterium	PRJNA1119566	SAMN41711951	2023
samp_4443_concoct_2006	samp_4443	25. Mbita East	Bacteria	Bacteroidota	Bacteroidia	AKYH767-A	OLB10			84.52	7.81	62.96	2.43195	1110	44.6	2469	OLB10 bacterium_LV_34_25. Mbita East_2023	Bacteria	Bacteroidota	NA	NA	NA	NA	NA	Bacteroidota bacterium	PRJNA1119566	SAMN41711952	2023
samp_4443_concoct_2012	samp_4443	25. Mbita East	Bacteria	Planctomycetota	Phycisphaerae	Phycisphaerales	SM1A02	SYAC01		77.77	21.33	44.44	3.00983	1935	68.7	1519	SYAC01 sp._LV_34_25. Mbita East_2023	Bacteria	Planctomycetota	NA	NA	NA	NA	NA	Planctomycetota bacterium	PRJNA1119566	SAMN41711953	2023
samp_4443_concoct_2034	samp_4443	25. Mbita East	Bacteria	Proteobacteria	Gammaproteobacteria	Pseudomonadales	UBA5518	UBA5518		75.08	2.6	60	2.95204	1498	68.3	2093	UBA5518 sp._LV_34_25. Mbita East_2023	Bacteria	Pseudomonadota	Gammaproteobacteria	NA	NA	NA	NA	Gammaproteobacteria bacterium	PRJNA1119566	SAMN41711954	2023
samp_4443_concoct_2060	samp_4443	25. Mbita East	Bacteria	Planctomycetota	Planctomycetia	Pirellulales	Pirellulaceae	VGZA01		89.59	0.64	50	5.07855	1444	58.1	4386	VGZA01 sp._LV_34_25. Mbita East_2023	Bacteria	Planctomycetota	NA	NA	NA	NA	NA	Planctomycetota bacterium	PRJNA1119566	SAMN41711955	2023
samp_4443_concoct_2068	samp_4443	25. Mbita East	Bacteria	Bacteroidota	Bacteroidia	Chitinophagales	Chitinophagaceae	UBA3961		76.22	2.47	12.5	2.04622	990	47.8	2249	UBA3961 sp._LV_34_25. Mbita East_2023	Bacteria	Bacteroidota	Chitinophagia	Chitinophagales	Chitinophagaceae	NA	NA	Chitinophagaceae bacterium	PRJNA1119566	SAMN41711956	2023
samp_4443_concoct_2082	samp_4443	25. Mbita East	Bacteria	Bacteroidota	Bacteroidia	NS11-12g	UBA955	RGEC01	RGEC01 sp016872175	90.13	3.39	50	2.03862	685	45	3629	RGEC01 sp016872175_LV_34_25. Mbita East_2023	Bacteria	Pseudomonadota	Alphaproteobacteria	Sphingomonadales	NA	NA	NA	Sphingomonadales bacterium	PRJNA1119566	SAMN41711957	2023
samp_4443_concoct_2108	samp_4443	25. Mbita East	Bacteria	Verrucomicrobiota	Verrucomicrobiae	Pedosphaerales	UBA9464	UBA9464	UBA9464 sp016871805	90.37	5.36	45.45	4.09346	1178	65.6	4431	UBA9464 sp016871805_LV_34_25. Mbita East_2023	Bacteria	Verrucomicrobiota	NA	NA	NA	NA	NA	Verrucomicrobiota bacterium	PRJNA1119566	SAMN41711958	2023
samp_4443_concoct_2119	samp_4443	25. Mbita East	Archaea	Thermoproteota	Nitrososphaeria	Nitrososphaerales	Nitrosopumilaceae	Nitrosotenuis		79.48	19.65	73.08	1.52185	844	36.5	1838	Nitrosotenuis sp._LV_34_25. Mbita East_2023	NA	NA	NA	NA	NA	NA	NA	Unknown NA	PRJNA1119566	SAMN41711959	2023
samp_4443_concoct_2130	samp_4443	25. Mbita East	Bacteria	Actinobacteriota	Acidimicrobiia	Acidimicrobiales	Ilumatobacteraceae	BACL27		85.9	20.51	84.85	2.1838	850	50	3120	BACL27 sp._LV_34_25. Mbita East_2023	Bacteria	Actinomycetota	Acidimicrobiia	Acidimicrobiales	Acidimicrobiaceae	NA	NA	Acidimicrobiaceae bacterium	PRJNA1119566	SAMN41711960	2023
samp_4443_maxbin_260	samp_4443	25. Mbita East	Bacteria	Cyanobacteria	Cyanobacteriia	Cyanobacteriales	Nostocaceae	Sphaerospermopsis	Sphaerospermopsis kisseleviana_A	91.67	0.44	33.33	4.74314	543	37.6	11832	Sphaerospermopsis kisseleviana_A_LV_34_25. Mbita East_2023_2	Bacteria	Cyanobacteriota	Cyanophyceae	Nostocales	Aphanizomenonaceae	Sphaerospermopsis	NA	Sphaerospermopsis sp.	PRJNA1119566	SAMN41711466	2023
samp_4443_maxbin_264	samp_4443	25. Mbita East	Bacteria	Planctomycetota	Phycisphaerae	Phycisphaerales	SM1A02	UBA966	UBA966 sp016873255	77.98	23.51	6.45	3.23587	911	71.3	3605	UBA966 sp016873255_LV_34_25. Mbita East_2023	Bacteria	Planctomycetota	NA	NA	NA	NA	NA	Planctomycetota bacterium	PRJNA1119566	SAMN41711961	2023
samp_4443_metabat2_113	samp_4443	25. Mbita East	Bacteria	Bacteroidota	Bacteroidia	Flavobacteriales	Crocinitomicaceae	UBA952		77.57	3.29	72.73	1.82937	497	36.5	3918	UBA952 sp._LV_34_25. Mbita East_2023	Bacteria	Bacteroidota	Flavobacteriia	Flavobacteriales	Crocinitomicaceae	NA	NA	Crocinitomicaceae bacterium	PRJNA1119566	SAMN41711962	2023
samp_4443_metabat2_16	samp_4443	25. Mbita East	Bacteria	Proteobacteria	Gammaproteobacteria	Burkholderiales	Burkholderiaceae	SYFN01		80.58	6.93	74.19	1.94177	427	55.2	5141	SYFN01 sp._LV_34_25. Mbita East_2023	Bacteria	Pseudomonadota	Betaproteobacteria	Burkholderiales	Burkholderiaceae	NA	NA	Burkholderiaceae bacterium	PRJNA1119566	SAMN41711963	2023
samp_4443_metabat2_197	samp_4443	25. Mbita East	Bacteria	Actinobacteriota	UBA4738	UBA4738	HRBIN12			85.47	0.85	0	1.5792	248	73.1	7946	HRBIN12 bacterium_LV_34_25. Mbita East_2023	Bacteria	Actinomycetota	NA	NA	NA	NA	NA	Actinomycetota bacterium	PRJNA1119566	SAMN41711964	2023
samp_4443_metabat2_32	samp_4443	25. Mbita East	Bacteria	Actinobacteriota	Acidimicrobiia	Acidimicrobiales	Ilumatobacteraceae	F1-20-MAGs119		88.46	1.03	0	2.00459	308	62.9	8080	F1-20-MAGs119 sp._LV_34_25. Mbita East_2023	Bacteria	Actinomycetota	NA	NA	NA	NA	NA	Actinomycetota bacterium	PRJNA1119566	SAMN41711965	2023
samp_4443_metabat2_44	samp_4443	25. Mbita East	Bacteria	Desulfobacterota_B	Binatia	UBA12015	UBA12015	REEB422		81.79	2.89	0	3.38898	794	72.1	4719	REEB422 sp._LV_34_25. Mbita East_2023	Bacteria	Pseudomonadota	Alphaproteobacteria	NA	NA	NA	NA	Alphaproteobacteria bacterium	PRJNA1119566	SAMN41711966	2023
samp_4443_semibin_309	samp_4443	25. Mbita East	Bacteria	Cyanobacteria	Cyanobacteriia	PCC-6307	Cyanobiaceae	Vulcanococcus	Vulcanococcus sp016882415	78.15	3.8	55.56	1.6645	212	69.5	9790	Vulcanococcus sp016882415_LV_34_25. Mbita East_2023	Bacteria	Cyanobacteriota	NA	NA	NA	NA	NA	Cyanobacteriota bacterium	PRJNA1119566	SAMN41711967	2023
samp_4443_semibin_337	samp_4443	25. Mbita East	Bacteria	Proteobacteria	Gammaproteobacteria	Burkholderiales	Burkholderiaceae	SYFN01	SYFN01 sp016868055	78.76	4.91	54.05	1.90496	366	55.4	5756	SYFN01 sp016868055_LV_34_25. Mbita East_2023	Bacteria	Pseudomonadota	Betaproteobacteria	NA	NA	NA	NA	Betaproteobacteria bacterium	PRJNA1119566	SAMN41711968	2023
samp_4443_semibin_379	samp_4443	25. Mbita East	Bacteria	Cyanobacteria	Cyanobacteriia	PCC-6307	Cyanobiaceae	NIES-981		75.83	5.98	48.15	2.06511	352	67.5	7158	NIES-981 sp._LV_34_25. Mbita East_2023	Bacteria	Cyanobacteriota	Cyanophyceae	Synechococcales	Prochlorococcaceae	Cyanobium	NA	Cyanobium sp.	PRJNA1119566	SAMN41711969	2023
samp_4443_semibin_440	samp_4443	25. Mbita East	Bacteria	Actinobacteriota	Acidimicrobiia	Acidimicrobiales	Ilumatobacteraceae	Casp-actino8		79.49	1.28	0	2.052	252	64.5	9910	Casp-actino8 sp._LV_34_25. Mbita East_2023	Bacteria	Actinomycetota	NA	NA	NA	NA	NA	Actinomycetota bacterium	PRJNA1119566	SAMN41711970	2023
samp_4443_semibin_456	samp_4443	25. Mbita East	Bacteria	Proteobacteria	Alphaproteobacteria	Pelagibacterales	Pelagibacteraceae	Fonsibacter	Fonsibacter sp016882185	79.32	2.57	88.89	0.765554	119	30	7978	Fonsibacter sp016882185_LV_34_25. Mbita East_2023	Bacteria	Pseudomonadota	Alphaproteobacteria	Candidatus Pelagibacterales	NA	NA	NA	Candidatus Pelagibacterales bacterium	PRJNA1119566	SAMN41711971	2023
samp_4443_semibin_480	samp_4443	25. Mbita East	Bacteria	Cyanobacteria	Cyanobacteriia	PCC-6307	Cyanobiaceae	Cyanobium		75.53	5.25	44	2.15442	403	69.6	6122	Cyanobium sp._LV_34_25. Mbita East_2023	Bacteria	Cyanobacteriota	Cyanophyceae	Synechococcales	Synechococcaceae	NA	NA	Synechococcaceae bacterium	PRJNA1119566	SAMN41711972	2023
samp_4443_VAMB_1160	samp_4443	25. Mbita East	Bacteria	Bacteroidota	Bacteroidia	UBA7662	UBA7662	SYHX01		76.42	18.78	66.07	1.97356	1587	51.9	1491	SYHX01 sp._LV_34_25. Mbita East_2023	Bacteria	Bacteroidota	NA	NA	NA	NA	NA	Bacteroidota bacterium	PRJNA1119566	SAMN41711973	2023
samp_4443_VAMB_1170	samp_4443	25. Mbita East	Bacteria	Cyanobacteria	Cyanobacteriia	Cyanobacteriales	Microcystaceae	Microcystis		85.62	13.49	43.59	4.20183	5402	42.5	883	Microcystis sp._LV_34_25. Mbita East_2023	Bacteria	Cyanobacteriota	Cyanophyceae	Chroococcales	Microcystaceae	Microcystis	NA	Microcystis sp.	PRJNA1119566	SAMN41711974	2023
samp_4443_VAMB_1235	samp_4443	25. Mbita East	Bacteria	Planctomycetota	Planctomycetia	Pirellulales	Pirellulaceae	BJ22		79.01	14.61	0	3.75738	2257	56.6	2054	BJ22 sp._LV_34_25. Mbita East_2023	Bacteria	Planctomycetota	NA	NA	NA	NA	NA	Planctomycetota bacterium	PRJNA1119566	SAMN41711975	2023
samp_4443_VAMB_1317	samp_4443	25. Mbita East	Bacteria	Bacteroidota	Bacteroidia	Flavobacteriales	UA16	UBA4660		79.57	21.21	16.13	3.24618	2689	47.7	1472	UBA4660 sp._LV_34_25. Mbita East_2023_1	Bacteria	Bacteroidota	Flavobacteriia	Flavobacteriales	NA	NA	NA	Flavobacteriales bacterium	PRJNA1119566	SAMN41711976	2023
samp_4443_VAMB_817	samp_4443	25. Mbita East	Bacteria	Actinobacteriota	Acidimicrobiia	Acidimicrobiales	Ilumatobacteraceae	UBA668		91.44	2.14	0	3.31135	612	68.9	8417	UBA668 sp._LV_34_25. Mbita East_2023	Bacteria	Actinomycetota	NA	NA	NA	NA	NA	Actinomycetota bacterium	PRJNA1119566	SAMN41711977	2023
samp_4443_VAMB_886	samp_4443	25. Mbita East	Bacteria	Bacteroidota	Bacteroidia	Flavobacteriales	Crocinitomicaceae	UBA952		78.28	4.86	77.78	1.76235	503	43	4414	UBA952 sp._LV_34_25. Mbita East_2023_1	Bacteria	Bacteroidota	NA	NA	NA	NA	NA	Bacteroidota bacterium	PRJNA1119566	SAMN41711978	2023
samp_4443_VAMB_952	samp_4443	25. Mbita East	Bacteria	Proteobacteria	Alphaproteobacteria	Rickettsiales	UBA1997	SYAR01		87.61	3.85	25	1.23178	644	31.6	2526	SYAR01 sp._LV_34_25. Mbita East_2023	Bacteria	Pseudomonadota	Alphaproteobacteria	NA	NA	NA	NA	Alphaproteobacteria bacterium	PRJNA1119566	SAMN41711979	2023
samp_4443_VAMB_962	samp_4443	25. Mbita East	Bacteria	Bacteroidota	Bacteroidia	Flavobacteriales	UA16	CAIZGX01		81.42	3.42	30	1.72191	380	40.1	6043	CAIZGX01 sp._LV_34_25. Mbita East_2023_1	Bacteria	Bacteroidota	NA	NA	NA	NA	NA	Bacteroidota bacterium	PRJNA1119566	SAMN41711980	2023
samp_4444_concoct_1822	samp_4444	26. Mbita West	Bacteria	Chloroflexota	Chloroflexia	Chloroflexales	Roseiflexaceae	UBA965		76.01	3.77	50	2.73685	1133	54.9	2711	UBA965 sp._LV_35_26. Mbita West_2023	Bacteria	Chloroflexota	Chloroflexia	Chloroflexales	Roseiflexaceae	NA	NA	Roseiflexaceae bacterium	PRJNA1119566	SAMN41711981	2023
samp_4444_concoct_1824	samp_4444	26. Mbita West	Bacteria	Bacteroidota	Bacteroidia	Flavobacteriales	UA16	UBA4660		83.93	1.36	25	2.37526	787	47.5	3742	UBA4660 sp._LV_35_26. Mbita West_2023	Bacteria	Bacteroidota	Flavobacteriia	Flavobacteriales	NA	NA	NA	Flavobacteriales bacterium	PRJNA1119566	SAMN41711982	2023
samp_4444_concoct_1865	samp_4444	26. Mbita West	Bacteria	Proteobacteria	Alphaproteobacteria	Acetobacterales	Acetobacteraceae	Roseomonas_B		78.51	17.24	80.39	3.70727	1974	61.9	1933	Roseomonas_B sp._LV_35_26. Mbita West_2023	Bacteria	Pseudomonadota	Alphaproteobacteria	NA	NA	NA	NA	Alphaproteobacteria bacterium	PRJNA1119566	SAMN41711983	2023
samp_4444_concoct_1891	samp_4444	26. Mbita West	Bacteria	Verrucomicrobiota	Verrucomicrobiae	Opitutales	Opitutaceae	ER46		85.1	5.69	58.33	4.05239	1459	68.1	3333	ER46 sp._LV_35_26. Mbita West_2023	Bacteria	Verrucomicrobiota	Opitutae	Opitutales	Opitutaceae	NA	NA	Opitutaceae bacterium	PRJNA1119566	SAMN41711984	2023
samp_4444_concoct_1892	samp_4444	26. Mbita West	Bacteria	Proteobacteria	Gammaproteobacteria	Steroidobacterales	Steroidobacteraceae	UBA964		83.53	5.37	53.33	2.45727	951	69.7	2933	UBA964 sp._LV_35_26. Mbita West_2023	Bacteria	Pseudomonadota	Gammaproteobacteria	NA	NA	NA	NA	Gammaproteobacteria bacterium	PRJNA1119566	SAMN41711985	2023
samp_4444_concoct_1894	samp_4444	26. Mbita West	Bacteria	Proteobacteria	Gammaproteobacteria	Burkholderiales	Burkholderiaceae	Rubrivivax		80.02	17.28	39.02	2.65059	1136	70.6	2709	Rubrivivax sp._LV_35_26. Mbita West_2023	Bacteria	Pseudomonadota	Betaproteobacteria	NA	NA	NA	NA	Betaproteobacteria bacterium	PRJNA1119566	SAMN41711986	2023
samp_4444_concoct_1899	samp_4444	26. Mbita West	Bacteria	Cyanobacteria	Cyanobacteriia	Cyanobacteriales	Microcystaceae	Microcystis	Microcystis panniformis_A	90.3	7.15	69.05	3.84761	1713	43.2	2584	Microcystis panniformis_A_LV_35_26. Mbita West_2023	Bacteria	Cyanobacteriota	Cyanophyceae	Chroococcales	Microcystaceae	Microcystis	Microcystis aeruginosa	Microcystis aeruginosa	PRJNA1119566	SAMN41711474	2023
samp_4444_concoct_1905	samp_4444	26. Mbita West	Bacteria	Bacteroidota	Bacteroidia	UBA7662	UBA7662	SYHX01		83.42	14.61	68.63	2.14936	1132	50.5	1974	SYHX01 sp._LV_35_26. Mbita West_2023	Bacteria	Bacteroidota	NA	NA	NA	NA	NA	Bacteroidota bacterium	PRJNA1119566	SAMN41711987	2023
samp_4444_concoct_1957	samp_4444	26. Mbita West	Bacteria	Verrucomicrobiota	Verrucomicrobiae	Opitutales	UBA953	UBA953		83.13	9.2	50	1.89508	810	67.3	2611	UBA953 sp._LV_35_26. Mbita West_2023	Bacteria	Verrucomicrobiota	NA	NA	NA	NA	NA	Verrucomicrobiota bacterium	PRJNA1119566	SAMN41711988	2023
samp_4444_concoct_1964	samp_4444	26. Mbita West	Bacteria	Actinobacteriota	Acidimicrobiia	Acidimicrobiales	Ilumatobacteraceae	BACL27		80.77	7.82	52.94	1.49196	739	50.3	2170	BACL27 sp._LV_35_26. Mbita West_2023	Bacteria	Actinomycetota	Acidimicrobiia	Acidimicrobiales	Acidimicrobiaceae	NA	NA	Acidimicrobiaceae bacterium	PRJNA1119566	SAMN41711989	2023
samp_4444_concoct_1996	samp_4444	26. Mbita West	Bacteria	Bacteroidota	Bacteroidia	Chitinophagales	Chitinophagaceae	Sediminibacterium	Sediminibacterium sp009924165	91.09	3.76	100	1.78955	407	36.1	6050	Sediminibacterium sp009924165_LV_35_26. Mbita West_2023	Bacteria	Bacteroidota	Chitinophagia	Chitinophagales	Chitinophagaceae	Sediminibacterium	NA	Sediminibacterium sp.	PRJNA1119566	SAMN41711990	2023
samp_4444_concoct_2025	samp_4444	26. Mbita West	Bacteria	Actinobacteriota	Thermoleophilia	Gaiellales	F1-60-MAGs149	F1-60-MAGs149	F1-60-MAGs149 sp016870485	75.32	2.18	20	1.97544	655	74.1	3666	F1-60-MAGs149 sp016870485_LV_35_26. Mbita West_2023	Bacteria	Actinomycetota	NA	NA	NA	NA	NA	Actinomycetota bacterium	PRJNA1119566	SAMN41711991	2023
samp_4444_maxbin_840	samp_4444	26. Mbita West	Bacteria	Bacteroidota	Bacteroidia	Flavobacteriales	Crocinitomicaceae	UBA952		83.51	7.41	33.33	2.36481	436	34.8	6489	UBA952 sp._LV_35_26. Mbita West_2023	Bacteria	Bacteroidota	NA	NA	NA	NA	NA	Bacteroidota bacterium	PRJNA1119566	SAMN41711992	2023
samp_4444_maxbin_841	samp_4444	26. Mbita West	Bacteria	Bacteroidota	Bacteroidia	Flavobacteriales	Crocinitomicaceae	UBA952	UBA952 sp016866415	78.49	19.61	4.48	3.04973	875	34.5	3498	UBA952 sp016866415_LV_35_26. Mbita West_2023	Bacteria	Bacteroidota	NA	NA	NA	NA	NA	Bacteroidota bacterium	PRJNA1119566	SAMN41711993	2023
samp_4444_metabat2_104	samp_4444	26. Mbita West	Bacteria	Bacteroidota	Bacteroidia	Chitinophagales	Chitinophagaceae	Ferruginibacter		83.9	2.02	50	1.88994	364	45.7	6006	Ferruginibacter sp._LV_35_26. Mbita West_2023	Bacteria	Bacteroidota	Chitinophagia	Chitinophagales	Chitinophagaceae	NA	NA	Chitinophagaceae bacterium	PRJNA1119566	SAMN41711994	2023
samp_4444_metabat2_106	samp_4444	26. Mbita West	Bacteria	Proteobacteria	Gammaproteobacteria	Burkholderiales	Burkholderiaceae	Limnohabitans		82.39	2.38	30	1.95638	401	52.7	5404	Limnohabitans sp._LV_35_26. Mbita West_2023	Bacteria	Pseudomonadota	Betaproteobacteria	Burkholderiales	NA	NA	NA	Burkholderiales bacterium	PRJNA1119566	SAMN41711995	2023
samp_4444_metabat2_129	samp_4444	26. Mbita West	Bacteria	Bacteroidota	Bacteroidia	Flavobacteriales	Crocinitomicaceae	UBA952		81.64	2	77.78	1.86664	413	42.8	5061	UBA952 sp._LV_35_26. Mbita West_2023_1	Bacteria	Bacteroidota	NA	NA	NA	NA	NA	Bacteroidota bacterium	PRJNA1119566	SAMN41711996	2023
samp_4444_metabat2_133	samp_4444	26. Mbita West	Bacteria	Bacteroidota	Bacteroidia	Flavobacteriales	Crocinitomicaceae	UBA952	UBA952 sp016872115	99.46	2.16	60	2.09127	126	43.1	25444	UBA952 sp016872115_LV_35_26. Mbita West_2023	Bacteria	Pseudomonadota	Alphaproteobacteria	Sphingomonadales	NA	NA	NA	Sphingomonadales bacterium	PRJNA1119566	SAMN41711997	2023
samp_4444_metabat2_134	samp_4444	26. Mbita West	Bacteria	Proteobacteria	Gammaproteobacteria	Burkholderiales	Burkholderiaceae	SYFN01		85.12	5.82	58.62	1.98501	404	55.3	5403	SYFN01 sp._LV_35_26. Mbita West_2023	Bacteria	Pseudomonadota	Betaproteobacteria	Burkholderiales	Burkholderiaceae	NA	NA	Burkholderiaceae bacterium	PRJNA1119566	SAMN41711998	2023
samp_4444_metabat2_139	samp_4444	26. Mbita West	Bacteria	Actinobacteriota	Acidimicrobiia	Acidimicrobiales	Ilumatobacteraceae	F1-60-MAGs027	F1-60-MAGs027 sp016870295	77.35	5.3	60	1.51042	334	62.1	4872	F1-60-MAGs027 sp016870295_LV_35_26. Mbita West_2023	Bacteria	Actinomycetota	NA	NA	NA	NA	NA	Actinomycetota bacterium	PRJNA1119566	SAMN41711999	2023
samp_4444_metabat2_140	samp_4444	26. Mbita West	Bacteria	Bacteroidota	Bacteroidia	Flavobacteriales	Crocinitomicaceae	UBA952	UBA952 sp016868915	80.54	4.57	50	1.86188	300	34.6	7896	UBA952 sp016868915_LV_35_26. Mbita West_2023	Bacteria	Bacteroidota	NA	NA	NA	NA	NA	Bacteroidota bacterium	PRJNA1119566	SAMN41712000	2023
samp_4444_metabat2_153	samp_4444	26. Mbita West	Bacteria	Bacteroidota	Bacteroidia	NS11-12g	UBA955	UBA955	UBA955 sp016868785	98.63	0.6	50	2.07784	145	47.2	26356	UBA955 sp016868785_LV_35_26. Mbita West_2023	Bacteria	Bacteroidota	NA	NA	NA	NA	NA	Bacteroidota bacterium	PRJNA1119566	SAMN41712001	2023
samp_4444_metabat2_155	samp_4444	26. Mbita West	Bacteria	Cyanobacteria	Cyanobacteriia	PCC-6307	Cyanobiaceae	Vulcanococcus		76.39	9.92	75.56	2.10839	403	69.1	6132	Vulcanococcus sp._LV_35_26. Mbita West_2023	Bacteria	Cyanobacteriota	Cyanophyceae	Synechococcales	Synechococcaceae	NA	NA	Synechococcaceae bacterium	PRJNA1119566	SAMN41712002	2023
samp_4444_metabat2_16	samp_4444	26. Mbita West	Bacteria	Proteobacteria	Alphaproteobacteria	Pelagibacterales	Pelagibacteraceae	Fonsibacter	Fonsibacter sp016882225	76.8	2.63	0	0.879296	193	30.2	5617	Fonsibacter sp016882225_LV_35_26. Mbita West_2023	Bacteria	Pseudomonadota	Alphaproteobacteria	Candidatus Pelagibacterales	NA	NA	NA	Candidatus Pelagibacterales bacterium	PRJNA1119566	SAMN41712003	2023
samp_4444_metabat2_171	samp_4444	26. Mbita West	Bacteria	Cyanobacteria	Cyanobacteriia	PCC-6307	Cyanobiaceae	NIES-981		82.56	10.11	39.53	2.48103	524	68.5	5491	NIES-981 sp._LV_35_26. Mbita West_2023	Bacteria	Cyanobacteriota	Cyanophyceae	Synechococcales	Prochlorococcaceae	Cyanobium	NA	Cyanobium sp.	PRJNA1119566	SAMN41712004	2023
samp_4444_metabat2_174	samp_4444	26. Mbita West	Bacteria	Bacteroidota	Bacteroidia	Chitinophagales	Chitinophagaceae	JJ008		95.57	0.99	0	2.23306	37	49.5	140278	JJ008 sp._LV_35_26. Mbita West_2023	Bacteria	Bacteroidota	NA	NA	NA	NA	NA	Bacteroidota bacterium	PRJNA1119566	SAMN41712005	2023
samp_4444_metabat2_18	samp_4444	26. Mbita West	Bacteria	Proteobacteria	Alphaproteobacteria	Rhodobacterales	Rhodobacteraceae	KMS-5	KMS-5 sp016869835	94.61	1.72	54.55	3.1752	297	63.5	14715	KMS-5 sp016869835_LV_35_26. Mbita West_2023	Bacteria	Pseudomonadota	Alphaproteobacteria	Rhodobacterales	Paracoccaceae	NA	NA	Paracoccaceae bacterium	PRJNA1119566	SAMN41712006	2023
samp_4444_metadecoder_426	samp_4444	26. Mbita West	Bacteria	Bacteroidota	Bacteroidia	Chitinophagales	Chitinophagaceae	JJ008		80.84	0.82	40	1.54457	90	46.7	19719	JJ008 sp._LV_35_26. Mbita West_2023_1	Bacteria	Pseudomonadota	Alphaproteobacteria	Sphingomonadales	NA	NA	NA	Sphingomonadales bacterium	PRJNA1119566	SAMN41712007	2023
samp_4444_semibin_468	samp_4444	26. Mbita West	Bacteria	Cyanobacteria	Cyanobacteriia	PCC-6307	Cyanobiaceae	CBW1002		85.65	5.3	37.04	3.05896	380	69.3	10001	CBW1002 sp._LV_35_26. Mbita West_2023	Bacteria	Cyanobacteriota	Cyanophyceae	Synechococcales	Synechococcaceae	Synechococcus	NA	Synechococcus sp.	PRJNA1119566	SAMN41712008	2023
samp_4444_semibin_470	samp_4444	26. Mbita West	Bacteria	Proteobacteria	Gammaproteobacteria	Burkholderiales	Burkholderiaceae	SYFN01	SYFN01 sp016868055	78.44	2.92	60	2.12079	363	55.3	6322	SYFN01 sp016868055_LV_35_26. Mbita West_2023	Bacteria	Pseudomonadota	Betaproteobacteria	NA	NA	NA	NA	Betaproteobacteria bacterium	PRJNA1119566	SAMN41712009	2023
samp_4444_semibin_491	samp_4444	26. Mbita West	Bacteria	Proteobacteria	Gammaproteobacteria	Burkholderiales	Burkholderiaceae	UBA3064		79.94	0.53	100	1.93764	205	52.7	12770	UBA3064 sp._LV_35_26. Mbita West_2023	Bacteria	Pseudomonadota	Betaproteobacteria	NA	NA	NA	NA	Betaproteobacteria bacterium	PRJNA1119566	SAMN41712010	2023
samp_4444_semibin_500	samp_4444	26. Mbita West	Bacteria	Cyanobacteria	Cyanobacteriia	PCC-6307	Cyanobiaceae	UBA5018		77.93	3.36	43.75	2.04863	306	68.6	8000	UBA5018 sp._LV_35_26. Mbita West_2023	Bacteria	Cyanobacteriota	NA	NA	NA	NA	NA	Cyanobacteriota bacterium	PRJNA1119566	SAMN41712011	2023
samp_4444_semibin_543	samp_4444	26. Mbita West	Bacteria	Bacteroidota	Bacteroidia	Flavobacteriales	Crocinitomicaceae	UBA952		75.86	4.52	85.71	1.81557	384	36.5	4844	UBA952 sp._LV_35_26. Mbita West_2023_2	Bacteria	Bacteroidota	Flavobacteriia	Flavobacteriales	Crocinitomicaceae	NA	NA	Crocinitomicaceae bacterium	PRJNA1119566	SAMN41712012	2023
samp_4444_semibin_549	samp_4444	26. Mbita West	Bacteria	Cyanobacteria	Cyanobacteriia	PCC-6307	Cyanobiaceae	Cyanobium		93.6	2.67	46.15	3.1606	238	62.5	26866	Cyanobium sp._LV_35_26. Mbita West_2023	Bacteria	Cyanobacteriota	NA	NA	NA	NA	NA	Cyanobacteriota bacterium	PRJNA1119566	SAMN41712013	2023
samp_4444_semibin_611	samp_4444	26. Mbita West	Bacteria	Bacteroidota	Bacteroidia	Cytophagales	Cyclobacteriaceae	Algoriphagus	Algoriphagus sp016866385	95.03	1.52	100	2.53964	167	43.6	26434	Algoriphagus sp016866385_LV_35_26. Mbita West_2023	Bacteria	Bacteroidota	NA	NA	NA	NA	NA	Bacteroidota bacterium	PRJNA1119566	SAMN41712014	2023
samp_4444_semibin_653	samp_4444	26. Mbita West	Bacteria	Bacteroidota	Bacteroidia	Flavobacteriales	Crocinitomicaceae	UBA952		98.2	1.42	85.71	2.36392	216	40.5	15930	UBA952 sp._LV_35_26. Mbita West_2023_3	Bacteria	Bacteroidota	Flavobacteriia	Flavobacteriales	NA	NA	NA	Flavobacteriales bacterium	PRJNA1119566	SAMN41712015	2023
samp_4444_semibin_666	samp_4444	26. Mbita West	Bacteria	Actinobacteriota	Acidimicrobiia	IMCC26256	IMCC26256	IMCC26256		98.29	1.28	0	2.38252	122	72.1	34337	IMCC26256 sp._LV_35_26. Mbita West_2023	Bacteria	Actinomycetota	Actinomycetes	NA	NA	NA	NA	Actinomycetes bacterium	PRJNA1119566	SAMN41712016	2023
samp_4444_VAMB_1011	samp_4444	26. Mbita West	Bacteria	Proteobacteria	Alphaproteobacteria	Rickettsiales	UBA1997	CAILUF01		92.31	1.1	0	1.49667	180	31	12995	CAILUF01 sp._LV_35_26. Mbita West_2023	Bacteria	Pseudomonadota	Alphaproteobacteria	NA	NA	NA	NA	Alphaproteobacteria bacterium	PRJNA1119566	SAMN41712017	2023
samp_4444_VAMB_1022	samp_4444	26. Mbita West	Bacteria	Actinobacteriota	Actinomycetia	Nanopelagicales	Nanopelagicaceae	MAG-120802	MAG-120802 sp016870835	80.29	12.06	92.31	1.36379	471	47.2	5881	MAG-120802 sp016870835_LV_35_26. Mbita West_2023	Bacteria	Actinomycetota	NA	NA	NA	NA	NA	Actinomycetota bacterium	PRJNA1119566	SAMN41712018	2023
samp_4444_VAMB_1081	samp_4444	26. Mbita West	Bacteria	Proteobacteria	Alphaproteobacteria	Rickettsiales	UBA1997	SYAR01		85.43	7.96	33.33	1.27799	570	31.7	3262	SYAR01 sp._LV_35_26. Mbita West_2023	Bacteria	Pseudomonadota	Alphaproteobacteria	NA	NA	NA	NA	Alphaproteobacteria bacterium	PRJNA1119566	SAMN41712019	2023
samp_4444_VAMB_1110	samp_4444	26. Mbita West	Bacteria	Proteobacteria	Alphaproteobacteria					88.95	4.2	75	1.32404	913	54.1	1832	Alphaproteobacteria bacterium_LV_35_26. Mbita West_2023	Bacteria	Pseudomonadota	Alphaproteobacteria	NA	NA	NA	NA	Alphaproteobacteria bacterium	PRJNA1119566	SAMN41712020	2023
samp_4444_VAMB_1155	samp_4444	26. Mbita West	Bacteria	Bacteroidota	Bacteroidia	Flavobacteriales	Crocinitomicaceae	UBA952		94.32	0.18	0	2.06947	201	42.1	15760	UBA952 sp._LV_35_26. Mbita West_2023_4	Bacteria	Bacteroidota	Flavobacteriia	Flavobacteriales	NA	NA	NA	Flavobacteriales bacterium	PRJNA1119566	SAMN41712021	2023
samp_4444_VAMB_878	samp_4444	26. Mbita West	Bacteria	Cyanobacteria	Cyanobacteriia	CAIUCS01	CAIUCS01	CAIUCS01	CAIUCS01 sp903897715	78.65	9.76	11.32	2.34889	2074	44.7	1436	CAIUCS01 sp903897715_LV_35_26. Mbita West_2023	Bacteria	Cyanobacteriota	Cyanophyceae	Synechococcales	NA	NA	NA	Synechococcales bacterium	PRJNA1119566	SAMN41712022	2023
samp_4444_VAMB_899	samp_4444	26. Mbita West	Bacteria	Cyanobacteria	Cyanobacteriia	Cyanobacteriales	Microcystaceae_A	Snowella	Snowella sp003249095	84.59	8.3	80.43	3.37276	1104	41.6	3558	Snowella sp003249095_LV_35_26. Mbita West_2023	Bacteria	Cyanobacteriota	Cyanophyceae	Synechococcales	Coelosphaeriaceae	Snowella	NA	Snowella sp.	PRJNA1119566	SAMN41712023	2023
samp_4444_VAMB_904	samp_4444	26. Mbita West	Bacteria	Cyanobacteria	Cyanobacteriia	Cyanobacteriales	Microcystaceae_A			83.28	8.93	41.82	3.62933	3991	46.1	1084	Microcystaceae_A bacterium_LV_35_26. Mbita West_2023	Bacteria	Cyanobacteriota	Cyanophyceae	Synechococcales	Merismopediaceae	NA	NA	Merismopediaceae bacterium	PRJNA1119566	SAMN41712024	2023
samp_4444_VAMB_929	samp_4444	26. Mbita West	Bacteria	Bacteroidota	Bacteroidia	Flavobacteriales	UA16	CAIZGX01		83.32	2.96	83.33	1.80368	296	40	8260	CAIZGX01 sp._LV_35_26. Mbita West_2023	Bacteria	Bacteroidota	NA	NA	NA	NA	NA	Bacteroidota bacterium	PRJNA1119566	SAMN41712025	2023
samp_4445_concoct_1399	samp_4445	27. Bridge Island	Bacteria	Actinobacteriota	Thermoleophilia	Gaiellales	F1-60-MAGs149	F1-60-MAGs149	F1-60-MAGs149 sp016870485	80.66	2.9	42.86	2.05006	616	74.2	4344	F1-60-MAGs149 sp016870485_LV_36_27. Bridge Island_2023	Bacteria	Actinomycetota	NA	NA	NA	NA	NA	Actinomycetota bacterium	PRJNA1119566	SAMN41712026	2023
samp_4445_concoct_1412	samp_4445	27. Bridge Island	Bacteria	Verrucomicrobiota	Verrucomicrobiae	Pedosphaerales	UBA9464	SXXZ01	SXXZ01 sp016871615	86.75	4.54	27.27	3.13431	1310	69.2	2727	SXXZ01 sp016871615_LV_36_27. Bridge Island_2023	Bacteria	Verrucomicrobiota	NA	NA	NA	NA	NA	Verrucomicrobiota bacterium	PRJNA1119566	SAMN41712027	2023
samp_4445_concoct_1421	samp_4445	27. Bridge Island	Bacteria	Proteobacteria	Alphaproteobacteria	Acetobacterales	Acetobacteraceae	Roseomonas_B		78.43	16.86	82.14	4.09203	2277	61.7	1799	Roseomonas_B sp._LV_36_27. Bridge Island_2023	Bacteria	Pseudomonadota	Alphaproteobacteria	NA	NA	NA	NA	Alphaproteobacteria bacterium	PRJNA1119566	SAMN41712028	2023
samp_4445_concoct_1442	samp_4445	27. Bridge Island	Bacteria	Planctomycetota	Planctomycetia	Isosphaerales	Isosphaeraceae			83.67	0.58	0	4.27426	1781	53.7	2728	Isosphaeraceae bacterium_LV_36_27. Bridge Island_2023	Bacteria	NA	NA	NA	NA	NA	NA	Unknown NA	PRJNA1119566	SAMN41712029	2023
samp_4445_concoct_1447	samp_4445	27. Bridge Island	Bacteria	Cyanobacteria	Cyanobacteriia	Cyanobacteriales	Nostocaceae	Raphidiopsis	Raphidiopsis raciborskii	93.43	1.67	40	2.92474	582	40.2	6822	Raphidiopsis raciborskii_LV_36_27. Bridge Island_2023	Bacteria	Cyanobacteriota	Cyanophyceae	Nostocales	Aphanizomenonaceae	NA	NA	Aphanizomenonaceae bacterium	PRJNA1119566	SAMN41712030	2023
samp_4445_concoct_1450	samp_4445	27. Bridge Island	Bacteria	Cyanobacteria	Cyanobacteriia	Cyanobacteriales	Microcystaceae	Microcystis	Microcystis aeruginosa_H	90.56	6.79	78.05	3.72964	1804	43.1	2269	Microcystis aeruginosa_H_LV_36_27. Bridge Island_2023	Bacteria	Cyanobacteriota	Cyanophyceae	Chroococcales	Microcystaceae	Microcystis	Microcystis aeruginosa	Microcystis aeruginosa	PRJNA1119566	SAMN41711483	2023
samp_4445_concoct_1470	samp_4445	27. Bridge Island	Bacteria	Chloroflexota	Anaerolineae	Caldilineales	Caldilineaceae	Caldilinea	Caldilinea sp018969295	76.2	3.01	14.29	4.0519	1648	61.9	2783	Caldilinea sp018969295_LV_36_27. Bridge Island_2023	Bacteria	Chloroflexota	NA	NA	NA	NA	NA	Chloroflexota bacterium	PRJNA1119566	SAMN41712031	2023
samp_4445_concoct_1481	samp_4445	27. Bridge Island	Bacteria	Actinobacteriota	Actinomycetia	Nanopelagicales	S36-B12	Mxb001		90.92	2.82	60	2.59584	489	68	7873	Mxb001 sp._LV_36_27. Bridge Island_2023	Bacteria	Actinomycetota	NA	NA	NA	NA	NA	Actinomycetota bacterium	PRJNA1119566	SAMN41712032	2023
samp_4445_concoct_1483	samp_4445	27. Bridge Island	Bacteria	Bacteroidota	Bacteroidia	UBA7662	UBA7662	F1-60-MAGs140	F1-60-MAGs140 sp016868485	80.46	1.76	50	2.03347	753	50.9	3122	F1-60-MAGs140 sp016868485_LV_36_27. Bridge Island_2023	Bacteria	Bacteroidota	NA	NA	NA	NA	NA	Bacteroidota bacterium	PRJNA1119566	SAMN41712033	2023
samp_4445_concoct_1495	samp_4445	27. Bridge Island	Bacteria	Planctomycetota	Planctomycetia	Pirellulales	Pirellulaceae	BJ22		88.33	2.47	25	4.25395	1212	56.5	4431	BJ22 sp._LV_36_27. Bridge Island_2023	Bacteria	Planctomycetota	NA	NA	NA	NA	NA	Planctomycetota bacterium	PRJNA1119566	SAMN41712034	2023
samp_4445_concoct_1496	samp_4445	27. Bridge Island	Bacteria	Bacteroidota	Bacteroidia	UBA7662	UBA7662	SYHX01		79.19	16.77	81.48	2.29423	1253	50.3	1874	SYHX01 sp._LV_36_27. Bridge Island_2023	Bacteria	Bacteroidota	NA	NA	NA	NA	NA	Bacteroidota bacterium	PRJNA1119566	SAMN41712035	2023
samp_4445_concoct_1510	samp_4445	27. Bridge Island	Bacteria	Verrucomicrobiota	Verrucomicrobiae	Verrucomicrobiales	Verrucomicrobiaceae	Prosthecobacter		92.34	4.46	12.5	3.73084	980	57.3	4942	Prosthecobacter sp._LV_36_27. Bridge Island_2023	Bacteria	Verrucomicrobiota	Verrucomicrobiae	Verrucomicrobiales	Verrucomicrobiaceae	Prosthecobacter	NA	Prosthecobacter sp.	PRJNA1119566	SAMN41712036	2023
samp_4445_concoct_1517	samp_4445	27. Bridge Island	Bacteria	Proteobacteria	Gammaproteobacteria	Burkholderiales	Burkholderiaceae	SYIM01	SYIM01 sp016868375	78.88	5.31	22.22	3.87183	1303	62.3	3514	SYIM01 sp016868375_LV_36_27. Bridge Island_2023	Bacteria	Pseudomonadota	Betaproteobacteria	NA	NA	NA	NA	Betaproteobacteria bacterium	PRJNA1119566	SAMN41712037	2023
samp_4445_concoct_1522	samp_4445	27. Bridge Island	Bacteria	Proteobacteria	Gammaproteobacteria	Steroidobacterales	Steroidobacteraceae	UBA964		86.76	7.39	61.76	2.66769	906	69.6	3580	UBA964 sp._LV_36_27. Bridge Island_2023	Bacteria	Pseudomonadota	Gammaproteobacteria	NA	NA	NA	NA	Gammaproteobacteria bacterium	PRJNA1119566	SAMN41712038	2023
samp_4445_concoct_1529	samp_4445	27. Bridge Island	Bacteria	Proteobacteria	Alphaproteobacteria					98.73	1.33	25	1.43095	332	53.7	5435	Alphaproteobacteria bacterium_LV_36_27. Bridge Island_2023	Bacteria	Pseudomonadota	Alphaproteobacteria	NA	NA	NA	NA	Alphaproteobacteria bacterium	PRJNA1119566	SAMN41712039	2023
samp_4445_concoct_1532	samp_4445	27. Bridge Island	Bacteria	Cyanobacteria	Cyanobacteriia	Pseudanabaenales	Pseudanabaenaceae	Pseudanabaena		92.92	1.3	57.14	4.20695	715	42.4	7430	Pseudanabaena sp._LV_36_27. Bridge Island_2023	Bacteria	Cyanobacteriota	Cyanophyceae	Pseudanabaenales	Pseudanabaenaceae	Pseudanabaena	NA	Pseudanabaena sp.	PRJNA1119566	SAMN41712040	2023
samp_4445_concoct_1540	samp_4445	27. Bridge Island	Bacteria	Planctomycetota	Planctomycetia	Gemmatales	Gemmataceae	REEB421	REEB421 sp016873225	91.48	1.93	33.33	4.53128	523	61.9	14031	REEB421 sp016873225_LV_36_27. Bridge Island_2023	Bacteria	Planctomycetota	NA	NA	NA	NA	NA	Planctomycetota bacterium	PRJNA1119566	SAMN41712041	2023
samp_4445_maxbin_186	samp_4445	27. Bridge Island	Bacteria	Planctomycetota	Planctomycetia	Pirellulales	Pirellulaceae	Pirellula_B		89.36	3.16	16.67	4.10398	847	52.6	5310	Pirellula_B sp._LV_36_27. Bridge Island_2023	Bacteria	Planctomycetota	NA	NA	NA	NA	NA	Planctomycetota bacterium	PRJNA1119566	SAMN41712042	2023
samp_4445_maxbin_251	samp_4445	27. Bridge Island	Bacteria	Bacteroidota	Kapabacteria	Kapabacteriales	UBA961	UBA961	UBA961 sp016873735	95.9	0.05	100	2.28883	50	40.9	112844	UBA961 sp016873735_LV_36_27. Bridge Island_2023	Bacteria	Ignavibacteriota	Ignavibacteria	NA	NA	NA	NA	Ignavibacteria bacterium	PRJNA1119566	SAMN41712043	2023
samp_4445_maxbin_490	samp_4445	27. Bridge Island	Bacteria	Proteobacteria	Gammaproteobacteria	Burkholderiales	Burkholderiaceae	Rubrivivax		76.01	2.54	38.46	3.23759	603	70.9	6442	Rubrivivax sp._LV_36_27. Bridge Island_2023	Bacteria	Pseudomonadota	Betaproteobacteria	NA	NA	NA	NA	Betaproteobacteria bacterium	PRJNA1119566	SAMN41712044	2023
samp_4445_metabat2_105	samp_4445	27. Bridge Island	Bacteria	Actinobacteriota	Acidimicrobiia	Acidimicrobiales				93.16	3.85	12.5	3.90937	133	71.3	53189	Acidimicrobiales bacterium_LV_36_27. Bridge Island_2023	Bacteria	Actinomycetota	Acidimicrobiia	NA	NA	NA	NA	Acidimicrobiia bacterium	PRJNA1119566	SAMN41712045	2023
samp_4445_metabat2_120	samp_4445	27. Bridge Island	Bacteria	Cyanobacteria	Cyanobacteriia	CAIUCS01	CAIUCS01	CAIUCS01	CAIUCS01 sp903897715	82.37	0.47	0	2.41273	469	44.5	5873	CAIUCS01 sp903897715_LV_36_27. Bridge Island_2023	Bacteria	Cyanobacteriota	Cyanophyceae	Synechococcales	NA	NA	NA	Synechococcales bacterium	PRJNA1119566	SAMN41712046	2023
samp_4445_metabat2_123	samp_4445	27. Bridge Island	Bacteria	Chloroflexota	Limnocylindria	Limnocylindrales	Limnocylindraceae	Limnocylindrus		85.65	1.39	100	1.09045	70	62.6	29122	Limnocylindrus sp._LV_36_27. Bridge Island_2023	Bacteria	Chloroflexota	NA	NA	NA	NA	NA	Chloroflexota bacterium	PRJNA1119566	SAMN41712047	2023
samp_4445_metabat2_163	samp_4445	27. Bridge Island	Bacteria	Actinobacteriota	Acidimicrobiia	Acidimicrobiales	Ilumatobacteraceae	F1-60-MAGs027	F1-60-MAGs027 sp016870295	88.79	18.73	84.62	1.7465	416	62	4680	F1-60-MAGs027 sp016870295_LV_36_27. Bridge Island_2023	Bacteria	Actinomycetota	NA	NA	NA	NA	NA	Actinomycetota bacterium	PRJNA1119566	SAMN41712048	2023
samp_4445_metabat2_43	samp_4445	27. Bridge Island	Bacteria	Cyanobacteria	Cyanobacteriia	PCC-6307	Cyanobiaceae	NIES-981		83.87	20.11	42.99	3.01461	622	68.3	5537	NIES-981 sp._LV_36_27. Bridge Island_2023	Bacteria	Cyanobacteriota	Cyanophyceae	Synechococcales	Prochlorococcaceae	Cyanobium	NA	Cyanobium sp.	PRJNA1119566	SAMN41712049	2023
samp_4445_metabat2_46	samp_4445	27. Bridge Island	Bacteria	Cyanobacteria	Cyanobacteriia	PCC-6307	Cyanobiaceae	UBA5018		80.84	9.17	29.17	3.51038	752	67.4	5442	UBA5018 sp._LV_36_27. Bridge Island_2023	Bacteria	Cyanobacteriota	NA	NA	NA	NA	NA	Cyanobacteriota bacterium	PRJNA1119566	SAMN41712050	2023
samp_4445_metabat2_48	samp_4445	27. Bridge Island	Bacteria	Proteobacteria	Gammaproteobacteria	Burkholderiales	Burkholderiaceae	SYFN01	SYFN01 sp016868055	78.94	2.19	64.71	2.15552	447	55.4	5537	SYFN01 sp016868055_LV_36_27. Bridge Island_2023	Bacteria	Pseudomonadota	Betaproteobacteria	NA	NA	NA	NA	Betaproteobacteria bacterium	PRJNA1119566	SAMN41712051	2023
samp_4445_metabat2_97	samp_4445	27. Bridge Island	Bacteria	Proteobacteria	Gammaproteobacteria	Burkholderiales	Burkholderiaceae	Rubrivivax		75.25	2.57	14.29	2.76827	724	72.1	4031	Rubrivivax sp._LV_36_27. Bridge Island_2023_1	Bacteria	Pseudomonadota	Betaproteobacteria	NA	NA	NA	NA	Betaproteobacteria bacterium	PRJNA1119566	SAMN41712052	2023
samp_4445_metabat2_98	samp_4445	27. Bridge Island	Bacteria	Cyanobacteria	Cyanobacteriia	Phormidesmiales	Phormidesmiaceae	Nodosilinea		87.98	24.28	88.41	4.07232	768	57.3	6217	Nodosilinea sp._LV_36_27. Bridge Island_2023	Bacteria	Cyanobacteriota	NA	NA	NA	NA	NA	Cyanobacteriota bacterium	PRJNA1119566	SAMN41712053	2023
samp_4445_metadecoder_740	samp_4445	27. Bridge Island	Bacteria	Proteobacteria	Gammaproteobacteria	Burkholderiales	Burkholderiaceae	UBA3064	UBA3064 sp016868095	81.23	2.51	28.57	2.11978	262	53.1	9751	UBA3064 sp016868095_LV_36_27. Bridge Island_2023	Bacteria	Pseudomonadota	Betaproteobacteria	NA	NA	NA	NA	Betaproteobacteria bacterium	PRJNA1119566	SAMN41712054	2023
samp_4445_metadecoder_804	samp_4445	27. Bridge Island	Bacteria	Proteobacteria	Alphaproteobacteria	Pelagibacterales	Pelagibacteraceae	Fonsibacter	Fonsibacter sp016882185	84.34	0.07	100	1.01195	102	30.2	20003	Fonsibacter sp016882185_LV_36_27. Bridge Island_2023	Bacteria	Pseudomonadota	Alphaproteobacteria	Candidatus Pelagibacterales	NA	NA	NA	Candidatus Pelagibacterales bacterium	PRJNA1119566	SAMN41712055	2023
samp_4445_metadecoder_869	samp_4445	27. Bridge Island	Bacteria	Actinobacteriota	Actinomycetia	Nanopelagicales	Nanopelagicaceae	MAG-120802	MAG-120802 sp016870795	76.47	1.91	100	1.1712	144	44.6	9591	MAG-120802 sp016870795_LV_36_27. Bridge Island_2023	Bacteria	Actinomycetota	NA	NA	NA	NA	NA	Actinomycetota bacterium	PRJNA1119566	SAMN41712056	2023
samp_4445_metadecoder_874	samp_4445	27. Bridge Island	Bacteria	Actinobacteriota	Actinomycetia	Nanopelagicales	Nanopelagicaceae	IMCC26077	IMCC26077 sp016870715	79.49	1.32	100	1.26089	148	50.1	11408	IMCC26077 sp016870715_LV_36_27. Bridge Island_2023	Bacteria	Actinomycetota	NA	NA	NA	NA	NA	Actinomycetota bacterium	PRJNA1119566	SAMN41712057	2023
samp_4445_metadecoder_878	samp_4445	27. Bridge Island	Bacteria	Actinobacteriota	Actinomycetia	Nanopelagicales	Nanopelagicaceae	MAG-120802		76.33	1.75	60	1.12685	94	46.8	19111	MAG-120802 sp._LV_36_27. Bridge Island_2023	Bacteria	Actinomycetota	Actinomycetes	Actinomycetales	NA	NA	NA	Actinomycetales bacterium	PRJNA1119566	SAMN41712058	2023
samp_4445_metadecoder_879	samp_4445	27. Bridge Island	Bacteria	Bacteroidota	Bacteroidia	Chitinophagales	Chitinophagaceae	JJ008	JJ008 sp016866355	95.07	0.49	0	1.79702	40	41.1	66323	JJ008 sp016866355_LV_36_27. Bridge Island_2023	Bacteria	Bacteroidota	NA	NA	NA	NA	NA	Bacteroidota bacterium	PRJNA1119566	SAMN41712059	2023
samp_4445_metadecoder_882	samp_4445	27. Bridge Island	Bacteria	Proteobacteria	Gammaproteobacteria	Burkholderiales	Methylophilaceae	Methylopumilus	Methylopumilus sp016868195	90.4	1.28	66.67	1.11942	68	36.4	36461	Methylopumilus sp016868195_LV_36_27. Bridge Island_2023	Bacteria	Pseudomonadota	Betaproteobacteria	NA	NA	NA	NA	Betaproteobacteria bacterium	PRJNA1119566	SAMN41712060	2023
samp_4445_metadecoder_886	samp_4445	27. Bridge Island	Bacteria	Actinobacteriota	Actinomycetia	Nanopelagicales	Nanopelagicaceae	Nanopelagicus	Nanopelagicus sp016870895	77.82	3.87	61.54	1.11349	54	41	38409	Nanopelagicus sp016870895_LV_36_27. Bridge Island_2023	Bacteria	Actinomycetota	NA	NA	NA	NA	NA	Actinomycetota bacterium	PRJNA1119566	SAMN41712061	2023
samp_4445_semibin_261	samp_4445	27. Bridge Island	Bacteria	Actinobacteriota	Acidimicrobiia	Acidimicrobiales	Microtrichaceae	SXMI01	SXMI01 sp016870275	77.01	0	0	2.14702	422	68.2	5531	SXMI01 sp016870275_LV_36_27. Bridge Island_2023	Bacteria	Actinomycetota	NA	NA	NA	NA	NA	Actinomycetota bacterium	PRJNA1119566	SAMN41712062	2023
samp_4445_semibin_286	samp_4445	27. Bridge Island	Bacteria	Planctomycetota	Planctomycetia	Pirellulales	UBA1268	F1-20-MAGs016	F1-20-MAGs016 sp016872555	96.55	4.6	25	4.53748	376	71.1	18335	F1-20-MAGs016 sp016872555_LV_36_27. Bridge Island_2023	Bacteria	Planctomycetota	NA	NA	NA	NA	NA	Planctomycetota bacterium	PRJNA1119566	SAMN41712063	2023
samp_4445_semibin_307	samp_4445	27. Bridge Island	Bacteria	Cyanobacteria	Cyanobacteriia	Leptolyngbyales	Leptolyngbyaceae			95.64	0.94	40	4.16671	320	50.5	20429	Leptolyngbyaceae bacterium_LV_36_27. Bridge Island_2023	Bacteria	Cyanobacteriota	Cyanophyceae	Pseudanabaenales	Leptolyngbyaceae	NA	NA	Leptolyngbyaceae bacterium	PRJNA1119566	SAMN41712064	2023
samp_4445_semibin_314	samp_4445	27. Bridge Island	Bacteria	Cyanobacteria	Cyanobacteriia	PCC-6307	Cyanobiaceae	Vulcanococcus	Vulcanococcus sp016882415	77.9	9.88	51.02	1.75766	222	69.3	10382	Vulcanococcus sp016882415_LV_36_27. Bridge Island_2023	Bacteria	Cyanobacteriota	NA	NA	NA	NA	NA	Cyanobacteriota bacterium	PRJNA1119566	SAMN41712065	2023
samp_4445_semibin_329	samp_4445	27. Bridge Island	Bacteria	Cyanobacteria	Cyanobacteriia	PCC-6307	Cyanobiaceae	Cyanobium		87.86	3.67	56.25	2.19557	261	62.9	10554	Cyanobium sp._LV_36_27. Bridge Island_2023	Bacteria	Cyanobacteriota	NA	NA	NA	NA	NA	Cyanobacteriota bacterium	PRJNA1119566	SAMN41712066	2023
samp_4445_semibin_333	samp_4445	27. Bridge Island	Bacteria	Cyanobacteria	Cyanobacteriia	PCC-6307	Cyanobiaceae	Cyanobium		83.83	3.97	45	2.41098	327	69.7	8496	Cyanobium sp._LV_36_27. Bridge Island_2023_1	Bacteria	Cyanobacteriota	Cyanophyceae	Synechococcales	Synechococcaceae	NA	NA	Synechococcaceae bacterium	PRJNA1119566	SAMN41712067	2023
samp_4445_semibin_342	samp_4445	27. Bridge Island	Bacteria	Cyanobacteria	Cyanobacteriia	Phormidesmiales	Phormidesmiaceae	Nodosilinea		77.6	1.49	20	2.47598	428	52.9	6403	Nodosilinea sp._LV_36_27. Bridge Island_2023_1	Bacteria	Cyanobacteriota	NA	NA	NA	NA	NA	Cyanobacteriota bacterium	PRJNA1119566	SAMN41712068	2023
samp_4445_semibin_359	samp_4445	27. Bridge Island	Bacteria	Cyanobacteria	Cyanobacteriia	PCC-6307	Cyanobiaceae	Cyanobium		81.74	3.67	41.18	2.40629	335	69	8870	Cyanobium sp._LV_36_27. Bridge Island_2023_2	Bacteria	Cyanobacteriota	Cyanophyceae	Synechococcales	NA	NA	NA	Synechococcales bacterium	PRJNA1119566	SAMN41712069	2023
samp_4445_semibin_379	samp_4445	27. Bridge Island	Bacteria	Cyanobacteria	Cyanobacteriia	Elainellales	Elainellaceae	Elainella		85.53	3.54	68.75	5.5872	857	56.7	7481	Elainella sp._LV_36_27. Bridge Island_2023	Bacteria	Cyanobacteriota	Cyanophyceae	Pseudanabaenales	NA	NA	NA	Pseudanabaenales bacterium	PRJNA1119566	SAMN41712070	2023
samp_4445_semibin_391	samp_4445	27. Bridge Island	Bacteria	Cyanobacteria	Vampirovibrionia	Vampirovibrionales				91.03	0.95	0	2.38503	186	45.8	17804	Vampirovibrionales bacterium_LV_36_27. Bridge Island_2023	Bacteria	Candidatus Melainabacteria	NA	Vampirovibrionales	NA	NA	NA	Vampirovibrionales bacterium	PRJNA1119566	SAMN41712071	2023
samp_4445_semibin_406	samp_4445	27. Bridge Island	Bacteria	Bacteroidota	Bacteroidia	Flavobacteriales	Crocinitomicaceae	UBA952		75.87	1.93	100	1.5916	306	36.4	5510	UBA952 sp._LV_36_27. Bridge Island_2023	Bacteria	Bacteroidota	Flavobacteriia	Flavobacteriales	Crocinitomicaceae	NA	NA	Crocinitomicaceae bacterium	PRJNA1119566	SAMN41712072	2023
samp_4445_semibin_421	samp_4445	27. Bridge Island	Bacteria	Cyanobacteria	Cyanobacteriia	Cyanobacteriales	Nostocaceae	Cuspidothrix		93.24	0.89	25	4.66262	349	37.2	19570	Cuspidothrix sp._LV_36_27. Bridge Island_2023	Bacteria	Cyanobacteriota	Cyanophyceae	Nostocales	Aphanizomenonaceae	Cuspidothrix	NA	Cuspidothrix sp.	PRJNA1119566	SAMN41712073	2023
samp_4445_VAMB_1023	samp_4445	27. Bridge Island	Bacteria	Proteobacteria	Gammaproteobacteria	Burkholderiales	Burkholderiaceae	SYFN01		75.86	4.31	66.67	2.28428	770	55.3	4184	SYFN01 sp._LV_36_27. Bridge Island_2023	Bacteria	Pseudomonadota	Betaproteobacteria	Burkholderiales	Burkholderiaceae	NA	NA	Burkholderiaceae bacterium	PRJNA1119566	SAMN41712074	2023
samp_4445_VAMB_1124	samp_4445	27. Bridge Island	Bacteria	Bacteroidota	Bacteroidia	Flavobacteriales	Crocinitomicaceae	UBA952		85.9	10.7	76.92	2.15666	918	43.5	2933	UBA952 sp._LV_36_27. Bridge Island_2023_1	Bacteria	Bacteroidota	NA	NA	NA	NA	NA	Bacteroidota bacterium	PRJNA1119566	SAMN41712075	2023
samp_4445_VAMB_1218	samp_4445	27. Bridge Island	Bacteria	Planctomycetota	Phycisphaerae	Phycisphaerales	SM1A02	F1-60-MAGs104		93.94	0	0	2.20752	110	62.3	37766	F1-60-MAGs104 sp._LV_36_27. Bridge Island_2023	Bacteria	Planctomycetota	NA	NA	NA	NA	NA	Planctomycetota bacterium	PRJNA1119566	SAMN41712076	2023
samp_4445_VAMB_521	samp_4445	27. Bridge Island	Bacteria	Cyanobacteria	Vampirovibrionia	Vampirovibrionales				91.58	3.42	50	2.18261	379	48.6	8282	Vampirovibrionales bacterium_LV_36_27. Bridge Island_2023_1	Bacteria	Candidatus Melainabacteria	NA	Vampirovibrionales	NA	NA	NA	Vampirovibrionales bacterium	PRJNA1119566	SAMN41712077	2023
samp_4445_VAMB_537	samp_4445	27. Bridge Island	Bacteria	Proteobacteria	Gammaproteobacteria	Steroidobacterales	Steroidobacteraceae	UBA964		86.25	0.82	60	1.96003	57	61.3	56319	UBA964 sp._LV_36_27. Bridge Island_2023_1	Bacteria	Pseudomonadota	Gammaproteobacteria	NA	NA	NA	NA	Gammaproteobacteria bacterium	PRJNA1119566	SAMN41712078	2023
samp_4445_VAMB_556	samp_4445	27. Bridge Island	Bacteria	Actinobacteriota	Actinomycetia	Nanopelagicales	Nanopelagicaceae	MAG-120802		78.88	12.07	66.67	1.26612	247	47.4	11122	MAG-120802 sp._LV_36_27. Bridge Island_2023_1	Bacteria	Actinomycetota	NA	NA	NA	NA	NA	Actinomycetota bacterium	PRJNA1119566	SAMN41712079	2023
samp_4445_VAMB_607	samp_4445	27. Bridge Island	Bacteria	Verrucomicrobiota	Verrucomicrobiae	Opitutales	UBA953	UBA953		93.92	0.68	100	2.15873	130	68.2	26073	UBA953 sp._LV_36_27. Bridge Island_2023	Bacteria	Verrucomicrobiota	NA	NA	NA	NA	NA	Verrucomicrobiota bacterium	PRJNA1119566	SAMN41712080	2023
samp_4445_VAMB_617	samp_4445	27. Bridge Island	Bacteria	Actinobacteriota	Actinomycetia	Nanopelagicales	Nanopelagicaceae	SYAN01	SYAN01 sp016870815	76.24	7.68	40.91	1.26028	310	50.9	5653	SYAN01 sp016870815_LV_36_27. Bridge Island_2023	Bacteria	Actinomycetota	NA	NA	NA	NA	NA	Actinomycetota bacterium	PRJNA1119566	SAMN41712081	2023
samp_4445_VAMB_679	samp_4445	27. Bridge Island	Bacteria	Cyanobacteria	Vampirovibrionia	Caenarcaniphilales	LMEP-6097	LMEP-6097		88.18	0.77	100	2.27227	291	35.6	14320	LMEP-6097 sp._LV_36_27. Bridge Island_2023	Bacteria	NA	NA	NA	NA	NA	NA	Unknown NA	PRJNA1119566	SAMN41712082	2023
samp_4445_VAMB_727	samp_4445	27. Bridge Island	Bacteria	Actinobacteriota	Acidimicrobiia	Acidimicrobiales	Ilumatobacteraceae	Casp-actino8	Casp-actino8 sp016871355	86.21	0	0	2.08521	141	64.2	24900	Casp-actino8 sp016871355_LV_36_27. Bridge Island_2023	Bacteria	Actinomycetota	NA	NA	NA	NA	NA	Actinomycetota bacterium	PRJNA1119566	SAMN41712083	2023
samp_4445_VAMB_997	samp_4445	27. Bridge Island	Bacteria	Cyanobacteria	Cyanobacteriia	Cyanobacteriales	Microcystaceae_A	Snowella	Snowella sp003249095	84.28	19.6	41.22	4.1934	2513	41.4	2115	Snowella sp003249095_LV_36_27. Bridge Island_2023	Bacteria	Cyanobacteriota	Cyanophyceae	Synechococcales	Coelosphaeriaceae	Snowella	NA	Snowella sp.	PRJNA1119566	SAMN41712084	2023
samp_4446_concoct_674	samp_4446	28. Bondo	Bacteria	Cyanobacteria	Cyanobacteriia	Cyanobacteriales	Microcystaceae	Microcystis	Microcystis aeruginosa_H	93.7	10.16	73.91	4.68507	2070	42.8	2515	Microcystis aeruginosa_H_LV_37_28. Bondo_2023	Bacteria	Cyanobacteriota	Cyanophyceae	Chroococcales	Microcystaceae	Microcystis	Microcystis aeruginosa	Microcystis aeruginosa	PRJNA1119566	SAMN41712085	2023
samp_4446_concoct_675	samp_4446	28. Bondo	Bacteria	Proteobacteria	Alphaproteobacteria	Rhodobacterales	Rhodobacteraceae	Tabrizicola		78.14	16.35	37.89	3.59975	1761	65.1	2230	Tabrizicola sp._LV_37_28. Bondo_2023	Bacteria	Pseudomonadota	Alphaproteobacteria	Rhodobacterales	Paracoccaceae	Rhodobacter	NA	Rhodobacter sp.	PRJNA1119566	SAMN41712086	2023
samp_4446_concoct_677	samp_4446	28. Bondo	Bacteria	Actinobacteriota	Actinomycetia	Nanopelagicales	Nanopelagicaceae	MAG-120802	MAG-120802 sp016870795	77.91	6.09	85	1.21212	425	44.5	3617	MAG-120802 sp016870795_LV_37_28. Bondo_2023	Bacteria	Actinomycetota	NA	NA	NA	NA	NA	Actinomycetota bacterium	PRJNA1119566	SAMN41712087	2023
samp_4446_concoct_681	samp_4446	28. Bondo	Bacteria	Proteobacteria	Alphaproteobacteria	Acetobacterales	Acetobacteraceae	Roseomonas_B		76.78	9.44	74.07	2.97525	1684	62	1813	Roseomonas_B sp._LV_37_28. Bondo_2023	Bacteria	Pseudomonadota	Alphaproteobacteria	NA	NA	NA	NA	Alphaproteobacteria bacterium	PRJNA1119566	SAMN41712088	2023
samp_4446_concoct_684	samp_4446	28. Bondo	Bacteria	Bacteroidota	Bacteroidia	UBA7662	UBA7662	SYHX01		77.62	4.84	47.83	1.73339	861	50.9	2123	SYHX01 sp._LV_37_28. Bondo_2023	Bacteria	Bacteroidota	NA	NA	NA	NA	NA	Bacteroidota bacterium	PRJNA1119566	SAMN41712089	2023
samp_4446_concoct_688	samp_4446	28. Bondo	Bacteria	Actinobacteriota	Acidimicrobiia	Acidimicrobiales	Ilumatobacteraceae	F1-20-MAGs119		82.73	16.23	21.82	1.79202	872	63	2214	F1-20-MAGs119 sp._LV_37_28. Bondo_2023	Bacteria	Actinomycetota	NA	NA	NA	NA	NA	Actinomycetota bacterium	PRJNA1119566	SAMN41712090	2023
samp_4446_concoct_695	samp_4446	28. Bondo	Bacteria	Verrucomicrobiota	Verrucomicrobiae	Chthoniobacterales	JACTMZ01	JACTMZ01		78.44	18.68	80.95	2.23026	1249	61.1	1816	JACTMZ01 sp._LV_37_28. Bondo_2023	Bacteria	Verrucomicrobiota	Spartobacteria	Chthoniobacterales	NA	NA	NA	Chthoniobacterales bacterium	PRJNA1119566	SAMN41712091	2023
samp_4446_concoct_730	samp_4446	28. Bondo	Bacteria	Proteobacteria	Gammaproteobacteria	Burkholderiales	Usitatibacteraceae	UKL13-2		94.23	2.85	57.14	2.93704	1066	55.7	3297	UKL13-2 sp._LV_37_28. Bondo_2023	Bacteria	Pseudomonadota	Betaproteobacteria	Burkholderiales	NA	NA	NA	Burkholderiales bacterium	PRJNA1119566	SAMN41712092	2023
samp_4446_concoct_738	samp_4446	28. Bondo	Bacteria	Bacteroidota	Bacteroidia	Cytophagales	Cyclobacteriaceae	ELB16-189		84.52	5.13	31.82	2.99604	1228	43.8	2762	ELB16-189 sp._LV_37_28. Bondo_2023	Bacteria	Bacteroidota	Cytophagia	Cytophagales	NA	NA	NA	Cytophagales bacterium	PRJNA1119566	SAMN41712093	2023
samp_4446_concoct_758	samp_4446	28. Bondo	Bacteria	Cyanobacteria	Cyanobacteriia	PCC-6307	Cyanobiaceae	Vulcanococcus	Vulcanococcus sp016882415	87.98	11.32	66.07	1.98998	629	69.6	3812	Vulcanococcus sp016882415_LV_37_28. Bondo_2023	Bacteria	Cyanobacteriota	NA	NA	NA	NA	NA	Cyanobacteriota bacterium	PRJNA1119566	SAMN41712094	2023
samp_4446_concoct_778	samp_4446	28. Bondo	Bacteria	Cyanobacteria	Cyanobacteriia	Cyanobacteriales	Nostocaceae	Cuspidothrix		89.09	1.22	85.71	3.63803	245	38.1	24769	Cuspidothrix sp._LV_37_28. Bondo_2023	Bacteria	Cyanobacteriota	Cyanophyceae	Nostocales	Aphanizomenonaceae	Cuspidothrix	NA	Cuspidothrix sp.	PRJNA1119566	SAMN41712095	2023
samp_4446_maxbin_562	samp_4446	28. Bondo	Bacteria	Actinobacteriota	Actinomycetia	Nanopelagicales	Nanopelagicaceae	MAG-120802	MAG-120802 sp016870855	75.86	15.24	35.14	0.764554	161	49.1	5348	MAG-120802 sp016870855_LV_37_28. Bondo_2023	Bacteria	Actinomycetota	NA	NA	NA	NA	NA	Actinomycetota bacterium	PRJNA1119566	SAMN41712096	2023
samp_4446_maxbin_571	samp_4446	28. Bondo	Bacteria	Planctomycetota	Planctomycetia	Pirellulales	UBA1268	QWPN01	QWPN01 sp016872925	76.38	3.27	62.5	2.68447	687	70.3	4116	QWPN01 sp016872925_LV_37_28. Bondo_2023	Bacteria	Planctomycetota	NA	NA	NA	NA	NA	Planctomycetota bacterium	PRJNA1119566	SAMN41712097	2023
samp_4446_maxbin_589	samp_4446	28. Bondo	Bacteria	Proteobacteria	Gammaproteobacteria	Burkholderiales	Burkholderiaceae	UBA3064	UBA3064 sp016868095	75.75	19.66	92.59	1.63996	369	53.5	5174	UBA3064 sp016868095_LV_37_28. Bondo_2023	Bacteria	Pseudomonadota	Betaproteobacteria	NA	NA	NA	NA	Betaproteobacteria bacterium	PRJNA1119566	SAMN41712098	2023
samp_4446_metabat2_472	samp_4446	28. Bondo	Bacteria	Cyanobacteria	Cyanobacteriia	PCC-6307	Cyanobiaceae	NIES-981		82.2	6	52.78	2.34131	459	68.1	6223	NIES-981 sp._LV_37_28. Bondo_2023	Bacteria	Cyanobacteriota	Cyanophyceae	Synechococcales	Prochlorococcaceae	Cyanobium	NA	Cyanobium sp.	PRJNA1119566	SAMN41712099	2023
samp_4446_semibin_13	samp_4446	28. Bondo	Bacteria	Proteobacteria	Alphaproteobacteria	Sphingomonadales	Sphingomonadaceae	Erythrobacter		85.32	1.79	54.55	2.48843	369	63.6	7873	Erythrobacter sp._LV_37_28. Bondo_2023	Bacteria	Pseudomonadota	Alphaproteobacteria	Sphingomonadales	Erythrobacteraceae	Porphyrobacter	NA	Porphyrobacter sp.	PRJNA1119566	SAMN41712100	2023
samp_4446_semibin_14	samp_4446	28. Bondo	Bacteria	Proteobacteria	Alphaproteobacteria	Sphingomonadales	Sphingomonadaceae	Erythrobacter		87.14	7.86	39.47	2.89741	366	67.2	9561	Erythrobacter sp._LV_37_28. Bondo_2023_1	Bacteria	Pseudomonadota	Alphaproteobacteria	Sphingomonadales	Erythrobacteraceae	Porphyrobacter	NA	Porphyrobacter sp.	PRJNA1119566	SAMN41712101	2023
samp_4446_semibin_60	samp_4446	28. Bondo	Bacteria	Bacteroidota	Bacteroidia	Chitinophagales	Chitinophagaceae	Sediminibacterium		96.06	1.97	20	2.6674	216	42.8	21195	Sediminibacterium sp._LV_37_28. Bondo_2023	Bacteria	Bacteroidota	NA	NA	NA	NA	NA	Bacteroidota bacterium	PRJNA1119566	SAMN41712102	2023
samp_4446_VAMB_155	samp_4446	28. Bondo	Bacteria	Cyanobacteria	Cyanobacteriia	Cyanobacteriales	Microcystaceae_A			86.71	3.71	78.95	3.06918	936	46.8	3989	Microcystaceae_A bacterium_LV_37_28. Bondo_2023	Bacteria	Cyanobacteriota	Cyanophyceae	Synechococcales	Merismopediaceae	NA	NA	Merismopediaceae bacterium	PRJNA1119566	SAMN41712103	2023
samp_4446_VAMB_172	samp_4446	28. Bondo	Bacteria	Bacteroidota	Bacteroidia	Flavobacteriales	Crocinitomicaceae	UBA952		76.71	2.97	66.67	1.50752	722	36.4	2362	UBA952 sp._LV_37_28. Bondo_2023	Bacteria	Bacteroidota	Flavobacteriia	Flavobacteriales	Crocinitomicaceae	NA	NA	Crocinitomicaceae bacterium	PRJNA1119566	SAMN41712104	2023
samp_4446_VAMB_280	samp_4446	28. Bondo	Bacteria	Proteobacteria	Gammaproteobacteria	Steroidobacterales	Steroidobacteraceae	UBA964		80.23	11.6	73.33	2.15917	836	62.5	3131	UBA964 sp._LV_37_28. Bondo_2023	Bacteria	Pseudomonadota	Gammaproteobacteria	NA	NA	NA	NA	Gammaproteobacteria bacterium	PRJNA1119566	SAMN41712105	2023
samp_4446_VAMB_90	samp_4446	28. Bondo	Bacteria	Cyanobacteria	Cyanobacteriia	Cyanobacteriales	Nostocaceae	Sphaerospermopsis	Sphaerospermopsis kisseleviana_A	88.65	9.55	51.79	5.38448	4745	37.3	1568	Sphaerospermopsis kisseleviana_A_LV_37_28. Bondo_2023	Bacteria	Cyanobacteriota	Cyanophyceae	Nostocales	Aphanizomenonaceae	Sphaerospermopsis	NA	Sphaerospermopsis sp.	PRJNA1119566	SAMN41712106	2023
samp_4446_VAMB_95	samp_4446	28. Bondo	Bacteria	Actinobacteriota	Acidimicrobiia	Acidimicrobiales	Ilumatobacteraceae	BACL27		80.93	14.95	48.28	1.79428	2093	50.3	1015	BACL27 sp._LV_37_28. Bondo_2023	Bacteria	Actinomycetota	Acidimicrobiia	Acidimicrobiales	Acidimicrobiaceae	NA	NA	Acidimicrobiaceae bacterium	PRJNA1119566	SAMN41712107	2023
samp_4446_VAMB_99	samp_4446	28. Bondo	Bacteria	Actinobacteriota	Acidimicrobiia	Acidimicrobiales	Ilumatobacteraceae	F1-60-MAGs027	F1-60-MAGs027 sp016870295	76.51	10.33	75	1.54401	621	62.5	3889	F1-60-MAGs027 sp016870295_LV_37_28. Bondo_2023	Bacteria	Actinomycetota	NA	NA	NA	NA	NA	Actinomycetota bacterium	PRJNA1119566	SAMN41712108	2023
samp_4447_concoct_1000	samp_4447	29. Yala River Mouth	Bacteria	Proteobacteria	Alphaproteobacteria	Acetobacterales	Acetobacteraceae	Roseomonas_B		83.43	14.88	69.39	4.06413	2226	61.8	1857	Roseomonas_B sp._LV_38_29. Yala River Mouth_2023	Bacteria	Pseudomonadota	Alphaproteobacteria	NA	NA	NA	NA	Alphaproteobacteria bacterium	PRJNA1119566	SAMN41712109	2023
samp_4447_concoct_1021	samp_4447	29. Yala River Mouth	Bacteria	Bacteroidota	Bacteroidia	Chitinophagales	Saprospiraceae	M3007		78.08	2.26	44.44	3.16247	1429	51.3	2452	M3007 sp._LV_38_29. Yala River Mouth_2023	Bacteria	Bacteroidota	NA	NA	NA	NA	NA	Bacteroidota bacterium	PRJNA1119566	SAMN41712110	2023
samp_4447_concoct_1029	samp_4447	29. Yala River Mouth	Bacteria	Bacteroidota	Bacteroidia	Cytophagales	Cyclobacteriaceae	ELB16-189		91.02	4.72	21.05	3.33707	900	41.9	4904	ELB16-189 sp._LV_38_29. Yala River Mouth_2023	Bacteria	Bacteroidota	Cytophagia	Cytophagales	Flammeovirgaceae	NA	NA	Flammeovirgaceae bacterium	PRJNA1119566	SAMN41712111	2023
samp_4447_concoct_1068	samp_4447	29. Yala River Mouth	Bacteria	Bacteroidota	Bacteroidia	UBA7662	UBA7662	SYHX01		82.01	3.39	25	1.45372	394	52	5265	SYHX01 sp._LV_38_29. Yala River Mouth_2023	Bacteria	Bacteroidota	NA	NA	NA	NA	NA	Bacteroidota bacterium	PRJNA1119566	SAMN41712112	2023
samp_4447_concoct_1070	samp_4447	29. Yala River Mouth	Bacteria	Actinobacteriota	Acidimicrobiia	Acidimicrobiales	Ilumatobacteraceae	BACL27	BACL27 sp016870935	75.81	4.27	57.14	1.42657	642	58.4	2383	BACL27 sp016870935_LV_38_29. Yala River Mouth_2023	Bacteria	Actinomycetota	NA	NA	NA	NA	NA	Actinomycetota bacterium	PRJNA1119566	SAMN41712113	2023
samp_4447_concoct_988	samp_4447	29. Yala River Mouth	Bacteria	Actinobacteriota	Acidimicrobiia	Acidimicrobiales	Ilumatobacteraceae	F1-60-MAGs027	F1-60-MAGs027 sp016870295	82.82	15.01	76.92	2.06416	1010	61.6	2137	F1-60-MAGs027 sp016870295_LV_38_29. Yala River Mouth_2023	Bacteria	Actinomycetota	NA	NA	NA	NA	NA	Actinomycetota bacterium	PRJNA1119566	SAMN41712114	2023
samp_4447_maxbin_116	samp_4447	29. Yala River Mouth	Bacteria	Cyanobacteria	Cyanobacteriia	Cyanobacteriales	Microcystaceae	Microcystis	Microcystis aeruginosa_D	76.72	3.33	55	3.85748	1021	42.8	3931	Microcystis aeruginosa_D_LV_38_29. Yala River Mouth_2023	Bacteria	Cyanobacteriota	Cyanophyceae	Chroococcales	Microcystaceae	Microcystis	Microcystis aeruginosa	Microcystis aeruginosa	PRJNA1119566	SAMN41712115	2023
samp_4447_maxbin_127	samp_4447	29. Yala River Mouth	Bacteria	Actinobacteriota	Actinomycetia	Nanopelagicales	Nanopelagicaceae	MAG-120802	MAG-120802 sp016870855	80.3	11.99	44	0.79413	129	48.7	7551	MAG-120802 sp016870855_LV_38_29. Yala River Mouth_2023	Bacteria	Actinomycetota	NA	NA	NA	NA	NA	Actinomycetota bacterium	PRJNA1119566	SAMN41712116	2023
samp_4447_metabat2_35	samp_4447	29. Yala River Mouth	Bacteria	Proteobacteria	Gammaproteobacteria	Burkholderiales	Burkholderiaceae	UBA954		82.09	1.67	85.71	1.67216	257	57.4	8766	UBA954 sp._LV_38_29. Yala River Mouth_2023	Bacteria	Pseudomonadota	Betaproteobacteria	NA	NA	NA	NA	Betaproteobacteria bacterium	PRJNA1119566	SAMN41712117	2023
samp_4447_metabat2_46	samp_4447	29. Yala River Mouth	Bacteria	Planctomycetota	Planctomycetia	Pirellulales	UBA1268			78.67	4.19	66.67	3.83751	844	68.5	5041	UBA1268 bacterium_LV_38_29. Yala River Mouth_2023	Bacteria	Planctomycetota	Planctomycetia	NA	NA	NA	NA	Planctomycetia bacterium	PRJNA1119566	SAMN41712118	2023
samp_4447_metabat2_52	samp_4447	29. Yala River Mouth	Bacteria	Proteobacteria	Gammaproteobacteria	Burkholderiales	Burkholderiaceae	JAAFIP01		84.25	3.88	62.5	2.59856	507	56.9	5730	JAAFIP01 sp._LV_38_29. Yala River Mouth_2023	Bacteria	Pseudomonadota	Betaproteobacteria	Burkholderiales	Comamonadaceae	Brachymonas	NA	Brachymonas sp.	PRJNA1119566	SAMN41712119	2023
samp_4447_metabat2_80	samp_4447	29. Yala River Mouth	Bacteria	Cyanobacteria	Cyanobacteriia	PCC-6307	Cyanobiaceae	NIES-981		83.43	6.85	55.56	2.26321	431	68.7	6550	NIES-981 sp._LV_38_29. Yala River Mouth_2023	Bacteria	Cyanobacteriota	Cyanophyceae	Synechococcales	Prochlorococcaceae	Cyanobium	NA	Cyanobium sp.	PRJNA1119566	SAMN41712120	2023
samp_4447_semibin_136	samp_4447	29. Yala River Mouth	Bacteria	Proteobacteria	Alphaproteobacteria	Rhodobacterales	Rhodobacteraceae	Tabrizicola		80.86	2.94	66.67	3.56843	579	65.4	7685	Tabrizicola sp._LV_38_29. Yala River Mouth_2023	Bacteria	Pseudomonadota	Alphaproteobacteria	Rhodobacterales	Paracoccaceae	Rhodobacter	NA	Rhodobacter sp.	PRJNA1119566	SAMN41712121	2023
samp_4447_semibin_191	samp_4447	29. Yala River Mouth	Bacteria	Proteobacteria	Gammaproteobacteria	Burkholderiales	Usitatibacteraceae	UKL13-2		84.67	1.45	50	2.40625	415	55.8	6471	UKL13-2 sp._LV_38_29. Yala River Mouth_2023	Bacteria	Pseudomonadota	Betaproteobacteria	Burkholderiales	NA	NA	NA	Burkholderiales bacterium	PRJNA1119566	SAMN41712122	2023
samp_4447_semibin_198	samp_4447	29. Yala River Mouth	Bacteria	Proteobacteria	Alphaproteobacteria	CACIAM-22H2	CACIAM-22H2	Tagaea		87.9	14.51	52.27	3.84879	490	67.5	9768	Tagaea sp._LV_38_29. Yala River Mouth_2023	Bacteria	Pseudomonadota	Alphaproteobacteria	Rhodospirillales	Rhodospirillaceae	Tagaea	NA	Tagaea sp.	PRJNA1119566	SAMN41712123	2023
samp_4447_semibin_217	samp_4447	29. Yala River Mouth	Bacteria	Proteobacteria	Alphaproteobacteria	Sphingomonadales	Sphingomonadaceae	Erythrobacter		82.81	3.17	14.29	2.74408	384	68	8849	Erythrobacter sp._LV_38_29. Yala River Mouth_2023	Bacteria	Pseudomonadota	Alphaproteobacteria	Sphingomonadales	Erythrobacteraceae	Porphyrobacter	NA	Porphyrobacter sp.	PRJNA1119566	SAMN41712124	2023
samp_4447_VAMB_275	samp_4447	29. Yala River Mouth	Bacteria	Bacteroidota	Kapabacteria	Kapabacteriales	UBA961	UBA961	UBA961 sp009919265	81.43	6.62	31.82	2.05682	1409	38.9	1889	UBA961 sp009919265_LV_38_29. Yala River Mouth_2023	Bacteria	Bacteroidota	NA	NA	NA	NA	NA	Bacteroidota bacterium	PRJNA1119566	SAMN41712125	2023
samp_4447_VAMB_329	samp_4447	29. Yala River Mouth	Bacteria	Bacteroidota	Bacteroidia	UBA7662	UBA7662	SYHX01		85.21	7.97	81.82	1.68194	668	51.7	3271	SYHX01 sp._LV_38_29. Yala River Mouth_2023_1	Bacteria	Bacteroidota	NA	NA	NA	NA	NA	Bacteroidota bacterium	PRJNA1119566	SAMN41712126	2023
samp_4447_VAMB_340	samp_4447	29. Yala River Mouth	Bacteria	Cyanobacteria	Cyanobacteriia	Phormidesmiales	Phormidesmiaceae	Nodosilinea		82.06	14.29	75	3.31178	1588	59.3	3011	Nodosilinea sp._LV_38_29. Yala River Mouth_2023	Bacteria	Cyanobacteriota	NA	NA	NA	NA	NA	Cyanobacteriota bacterium	PRJNA1119566	SAMN41712127	2023
samp_4447_VAMB_574	samp_4447	29. Yala River Mouth	Bacteria	Actinobacteriota	Actinomycetia	Nanopelagicales	Nanopelagicaceae	MAG-120802	MAG-120802 sp016870795	75.98	6.18	88.46	1.1424	683	44.4	2152	MAG-120802 sp016870795_LV_38_29. Yala River Mouth_2023	Bacteria	Actinomycetota	NA	NA	NA	NA	NA	Actinomycetota bacterium	PRJNA1119566	SAMN41712128	2023
samp_4448_concoct_1794	samp_4448	30. Rosinga Channel	Bacteria	Planctomycetota	UBA1135	UBA1135	GCA-002686595	F1-120-MAGs118		83.86	5.88	0	3.65182	1480	70.2	2776	F1-120-MAGs118 sp._LV_39_30. Rosinga Channel_2023	Bacteria	Planctomycetota	NA	NA	NA	NA	NA	Planctomycetota bacterium	PRJNA1119566	SAMN41712129	2023
samp_4448_concoct_1797	samp_4448	30. Rosinga Channel	Bacteria	Planctomycetota	UBA1135	UBA1135	GCA-002686595	SYGM01		80.1	9.45	36.84	3.0245	1152	66.4	2961	SYGM01 sp._LV_39_30. Rosinga Channel_2023	Bacteria	Planctomycetota	Planctomycetia	NA	NA	NA	NA	Planctomycetia bacterium	PRJNA1119566	SAMN41712130	2023
samp_4448_concoct_1803	samp_4448	30. Rosinga Channel	Bacteria	Armatimonadota	Armatimonadia	Armatimonadales	Armatimonadaceae	CAIRTT01		85.95	2.6	33.33	3.45785	661	66.2	6770	CAIRTT01 sp._LV_39_30. Rosinga Channel_2023	Bacteria	Armatimonadota	NA	NA	NA	NA	NA	Armatimonadota bacterium	PRJNA1119566	SAMN41712131	2023
samp_4448_concoct_1829	samp_4448	30. Rosinga Channel	Bacteria	Proteobacteria	Gammaproteobacteria	Burkholderiales	Burkholderiaceae	Polaromonas	Polaromonas sp016868205	75.55	2.76	46.67	2.14286	971	62.9	2448	Polaromonas sp016868205_LV_39_30. Rosinga Channel_2023	Bacteria	Pseudomonadota	Betaproteobacteria	NA	NA	NA	NA	Betaproteobacteria bacterium	PRJNA1119566	SAMN41712132	2023
samp_4448_concoct_1862	samp_4448	30. Rosinga Channel	Bacteria	Bacteroidota	Bacteroidia	Flavobacteriales	Crocinitomicaceae	UBA952		80.52	5.87	68.42	1.75825	961	36.9	1891	UBA952 sp._LV_39_30. Rosinga Channel_2023	Bacteria	Bacteroidota	Flavobacteriia	Flavobacteriales	Crocinitomicaceae	NA	NA	Crocinitomicaceae bacterium	PRJNA1119566	SAMN41712133	2023
samp_4448_concoct_1863	samp_4448	30. Rosinga Channel	Bacteria	Cyanobacteria	Cyanobacteriia	Cyanobacteriales	Microcystaceae	Microcystis	Microcystis aeruginosa_H	86.65	4.2	50	3.44793	1691	43.4	2217	Microcystis aeruginosa_H_LV_39_30. Rosinga Channel_2023	Bacteria	Cyanobacteriota	Cyanophyceae	Chroococcales	Microcystaceae	Microcystis	Microcystis aeruginosa	Microcystis aeruginosa	PRJNA1119566	SAMN41712134	2023
samp_4448_concoct_1866	samp_4448	30. Rosinga Channel	Bacteria	Bacteroidota	Bacteroidia	Cytophagales	Cyclobacteriaceae	ELB16-189		86.2	3.49	16	2.83403	948	52.8	3642	ELB16-189 sp._LV_39_30. Rosinga Channel_2023	Bacteria	Bacteroidota	NA	NA	NA	NA	NA	Bacteroidota bacterium	PRJNA1119566	SAMN41712135	2023
samp_4448_concoct_1891	samp_4448	30. Rosinga Channel	Bacteria	Proteobacteria	Alphaproteobacteria	Acetobacterales	Acetobacteraceae	Roseomonas_B		82.53	11.8	90.91	3.56153	1936	62	1889	Roseomonas_B sp._LV_39_30. Rosinga Channel_2023	Bacteria	Pseudomonadota	Alphaproteobacteria	NA	NA	NA	NA	Alphaproteobacteria bacterium	PRJNA1119566	SAMN41712136	2023
samp_4448_concoct_1895	samp_4448	30. Rosinga Channel	Bacteria	Cyanobacteria	Cyanobacteriia	PCC-6307	Cyanobiaceae	Cyanobium		84.81	20.15	15.31	3.24053	969	68.4	4051	Cyanobium sp._LV_39_30. Rosinga Channel_2023	Bacteria	Cyanobacteriota	Cyanophyceae	Synechococcales	Synechococcaceae	Synechococcus	NA	Synechococcus sp.	PRJNA1119566	SAMN41712137	2023
samp_4448_concoct_1902	samp_4448	30. Rosinga Channel	Bacteria	Bacteroidota	Bacteroidia	Flavobacteriales	UA16	UBA4660		87.59	3.78	50	2.42774	930	47.5	3013	UBA4660 sp._LV_39_30. Rosinga Channel_2023	Bacteria	Bacteroidota	Flavobacteriia	Flavobacteriales	NA	NA	NA	Flavobacteriales bacterium	PRJNA1119566	SAMN41712138	2023
samp_4448_concoct_1915	samp_4448	30. Rosinga Channel	Bacteria	Planctomycetota	Planctomycetia	Isosphaerales	Isosphaeraceae	QWQI01		95.47	0.69	50	5.16695	1198	53.7	5816	QWQI01 sp._LV_39_30. Rosinga Channel_2023	Bacteria	NA	NA	NA	NA	NA	NA	Unknown NA	PRJNA1119566	SAMN41712139	2023
samp_4448_concoct_1926	samp_4448	30. Rosinga Channel	Bacteria	Actinobacteriota	Thermoleophilia	Gaiellales	F1-60-MAGs149	F1-60-MAGs149	F1-60-MAGs149 sp016870485	76.08	1.15	50	1.99084	630	74.1	3818	F1-60-MAGs149 sp016870485_LV_39_30. Rosinga Channel_2023	Bacteria	Actinomycetota	NA	NA	NA	NA	NA	Actinomycetota bacterium	PRJNA1119566	SAMN41712140	2023
samp_4448_concoct_1940	samp_4448	30. Rosinga Channel	Bacteria	Proteobacteria	Gammaproteobacteria	Pseudomonadales	UBA5518	UBA5518		77.2	3.49	28.57	3.23737	1500	68.4	2310	UBA5518 sp._LV_39_30. Rosinga Channel_2023	Bacteria	Pseudomonadota	Gammaproteobacteria	NA	NA	NA	NA	Gammaproteobacteria bacterium	PRJNA1119566	SAMN41712141	2023
samp_4448_concoct_1947	samp_4448	30. Rosinga Channel	Bacteria	Planctomycetota	Phycisphaerae	Phycisphaerales	SM1A02	QWPT01		83.35	5.23	44.44	3.36036	1042	65	3879	QWPT01 sp._LV_39_30. Rosinga Channel_2023	Bacteria	NA	NA	NA	NA	NA	NA	Unknown NA	PRJNA1119566	SAMN41712142	2023
samp_4448_concoct_1948	samp_4448	30. Rosinga Channel	Bacteria	Cyanobacteria	Cyanobacteriia	PCC-6307	Cyanobiaceae	Cyanobium		77.15	6.1	35.29	2.40863	945	68.9	2978	Cyanobium sp._LV_39_30. Rosinga Channel_2023_1	Bacteria	Cyanobacteriota	Cyanophyceae	Synechococcales	Synechococcaceae	NA	NA	Synechococcaceae bacterium	PRJNA1119566	SAMN41712143	2023
samp_4448_concoct_1981	samp_4448	30. Rosinga Channel	Bacteria	Actinobacteriota	Acidimicrobiia	Acidimicrobiales	Ilumatobacteraceae	BACL27		81.53	10.19	70.59	1.54395	741	50.3	2239	BACL27 sp._LV_39_30. Rosinga Channel_2023	Bacteria	Actinomycetota	Acidimicrobiia	Acidimicrobiales	Acidimicrobiaceae	NA	NA	Acidimicrobiaceae bacterium	PRJNA1119566	SAMN41712144	2023
samp_4448_concoct_2005	samp_4448	30. Rosinga Channel	Bacteria	Proteobacteria	Gammaproteobacteria	Burkholderiales	Burkholderiaceae	UBA3064	UBA3064 sp016868175	98.1	0.62	100	3.21435	284	64	16987	UBA3064 sp016868175_LV_39_30. Rosinga Channel_2023	Bacteria	Pseudomonadota	Betaproteobacteria	NA	NA	NA	NA	Betaproteobacteria bacterium	PRJNA1119566	SAMN41712145	2023
samp_4448_maxbin_504	samp_4448	30. Rosinga Channel	Bacteria	Cyanobacteria	Cyanobacteriia	PCC-6307	Cyanobiaceae	Cyanobium		79.34	22.86	64.75	2.77364	543	67.5	6096	Cyanobium sp._LV_39_30. Rosinga Channel_2023_2	Bacteria	Cyanobacteriota	NA	NA	NA	NA	NA	Cyanobacteriota bacterium	PRJNA1119566	SAMN41712146	2023
samp_4448_metabat2_106	samp_4448	30. Rosinga Channel	Bacteria	Actinobacteriota	Acidimicrobiia	Acidimicrobiales	Ilumatobacteraceae	UBA2093		75.78	5.16	66.67	1.61698	381	67.3	4515	UBA2093 sp._LV_39_30. Rosinga Channel_2023	Bacteria	Actinomycetota	Acidimicrobiia	Acidimicrobiales	NA	NA	NA	Acidimicrobiales bacterium	PRJNA1119566	SAMN41712147	2023
samp_4448_metabat2_108	samp_4448	30. Rosinga Channel	Bacteria	Eisenbacteria	RBG-16-71-46	RBG-16-71-46	RBG-16-71-46	CADEFY01		97.8	1.1	0	3.08022	188	72	27217	CADEFY01 sp._LV_39_30. Rosinga Channel_2023	Bacteria	NA	NA	NA	NA	NA	NA	Unknown NA	PRJNA1119566	SAMN41712148	2023
samp_4448_metabat2_109	samp_4448	30. Rosinga Channel	Bacteria	Planctomycetota	Planctomycetia	Pirellulales	UBA1268	QWPN01		88.51	5.28	85.71	3.78037	491	70	10381	QWPN01 sp._LV_39_30. Rosinga Channel_2023	Bacteria	Planctomycetota	Planctomycetia	Planctomycetales	Planctomycetaceae	NA	NA	Planctomycetaceae bacterium	PRJNA1119566	SAMN41712149	2023
samp_4448_metabat2_116	samp_4448	30. Rosinga Channel	Bacteria	Verrucomicrobiota	Verrucomicrobiae	Opitutales	UBA953	UBA953		77.09	6.86	33.33	2.1511	406	68.1	6441	UBA953 sp._LV_39_30. Rosinga Channel_2023	Bacteria	Verrucomicrobiota	Opitutae	NA	NA	NA	NA	Opitutae bacterium	PRJNA1119566	SAMN41712150	2023
samp_4448_metabat2_11	samp_4448	30. Rosinga Channel	Bacteria	Actinobacteriota	Acidimicrobiia	Acidimicrobiales	Ilumatobacteraceae			86.99	2.99	0	2.60108	291	70.1	11913	Ilumatobacteraceae bacterium_LV_39_30. Rosinga Channel_2023	Bacteria	Actinomycetota	Acidimicrobiia	Acidimicrobiales	NA	NA	NA	Acidimicrobiales bacterium	PRJNA1119566	SAMN41712151	2023
samp_4448_metabat2_150	samp_4448	30. Rosinga Channel	Bacteria	Cyanobacteria	Cyanobacteriia	PCC-6307	Cyanobiaceae	NIES-981		78.78	6.79	53.33	2.21618	439	68.7	5754	NIES-981 sp._LV_39_30. Rosinga Channel_2023	Bacteria	Cyanobacteriota	Cyanophyceae	Synechococcales	Prochlorococcaceae	Cyanobium	NA	Cyanobium sp.	PRJNA1119566	SAMN41712152	2023
samp_4448_metabat2_169	samp_4448	30. Rosinga Channel	Bacteria	Bacteroidota	Bacteroidia	Flavobacteriales	UA16	UBA4660		79.29	2.85	75	2.40683	486	47.2	5552	UBA4660 sp._LV_39_30. Rosinga Channel_2023_1	Bacteria	Bacteroidota	Flavobacteriia	Flavobacteriales	NA	NA	NA	Flavobacteriales bacterium	PRJNA1119566	SAMN41712153	2023
samp_4448_metabat2_18	samp_4448	30. Rosinga Channel	Bacteria	Proteobacteria	Gammaproteobacteria	Burkholderiales	Burkholderiaceae	SYFN01	SYFN01 sp016868055	75.11	4.57	64.71	1.9345	463	55.7	4586	SYFN01 sp016868055_LV_39_30. Rosinga Channel_2023	Bacteria	Pseudomonadota	Betaproteobacteria	NA	NA	NA	NA	Betaproteobacteria bacterium	PRJNA1119566	SAMN41712154	2023
samp_4448_metabat2_41	samp_4448	30. Rosinga Channel	Bacteria	Bacteroidota	Bacteroidia	AKYH767-A	2013-40CM-41-45	CAINVI01		90.08	1.64	50	2.47934	373	50.2	8181	CAINVI01 sp._LV_39_30. Rosinga Channel_2023	Bacteria	Bacteroidota	NA	NA	NA	NA	NA	Bacteroidota bacterium	PRJNA1119566	SAMN41712155	2023
samp_4448_metabat2_43	samp_4448	30. Rosinga Channel	Bacteria	Bacteroidota	Bacteroidia	Chitinophagales	Chitinophagaceae	SXYR01	SXYR01 sp016868895	94.31	0.27	50	2.12106	216	46.5	13353	SXYR01 sp016868895_LV_39_30. Rosinga Channel_2023	Bacteria	Bacteroidota	NA	NA	NA	NA	NA	Bacteroidota bacterium	PRJNA1119566	SAMN41712156	2023
samp_4448_metabat2_97	samp_4448	30. Rosinga Channel	Bacteria	Actinobacteriota	Acidimicrobiia	IMCC26256	PALSA-610			80.21	4.27	33.33	1.8678	469	71.7	4112	PALSA-610 bacterium_LV_39_30. Rosinga Channel_2023	Bacteria	Actinomycetota	NA	NA	NA	NA	NA	Actinomycetota bacterium	PRJNA1119566	SAMN41712157	2023
samp_4448_metabat2_98	samp_4448	30. Rosinga Channel	Bacteria	Verrucomicrobiota	Verrucomicrobiae	Pedosphaerales	UBA9464	UBA9464	UBA9464 sp016871805	81.24	2.78	33.33	3.4701	729	65.6	5475	UBA9464 sp016871805_LV_39_30. Rosinga Channel_2023	Bacteria	Verrucomicrobiota	NA	NA	NA	NA	NA	Verrucomicrobiota bacterium	PRJNA1119566	SAMN41712158	2023
samp_4448_metadecoder_532	samp_4448	30. Rosinga Channel	Bacteria	Actinobacteriota	Acidimicrobiia	IMCC26256	IMCC26256	IMCC26256		85.98	1.28	0	2.2509	140	72	20049	IMCC26256 sp._LV_39_30. Rosinga Channel_2023	Bacteria	Actinomycetota	Actinomycetes	NA	NA	NA	NA	Actinomycetes bacterium	PRJNA1119566	SAMN41712159	2023
samp_4448_metadecoder_569	samp_4448	30. Rosinga Channel	Bacteria	Cyanobacteria	Cyanobacteriia	PCC-6307	Cyanobiaceae	CAIQIA01		91.44	3.26	53.85	2.21281	119	68.5	21840	CAIQIA01 sp._LV_39_30. Rosinga Channel_2023	Bacteria	Cyanobacteriota	NA	NA	NA	NA	NA	Cyanobacteriota bacterium	PRJNA1119566	SAMN41712160	2023
samp_4448_metadecoder_688	samp_4448	30. Rosinga Channel	Bacteria	Planctomycetota	Planctomycetia	Pirellulales	UBA1268	QWOP01	QWOP01 sp903885855	88.51	0	0	4.08515	225	73.7	25008	QWOP01 sp903885855_LV_39_30. Rosinga Channel_2023	Bacteria	Planctomycetota	Planctomycetia	Planctomycetales	Planctomycetaceae	NA	NA	Planctomycetaceae bacterium	PRJNA1119566	SAMN41712161	2023
samp_4448_semibin_194	samp_4448	30. Rosinga Channel	Bacteria	Cyanobacteria	Cyanobacteriia	Phormidesmiales	Phormidesmiaceae	Nodosilinea		87.05	3.73	61.11	3.3627	400	57.3	10500	Nodosilinea sp._LV_39_30. Rosinga Channel_2023	Bacteria	Cyanobacteriota	NA	NA	NA	NA	NA	Cyanobacteriota bacterium	PRJNA1119566	SAMN41712162	2023
samp_4448_semibin_213	samp_4448	30. Rosinga Channel	Bacteria	Cyanobacteria	Cyanobacteriia	PCC-6307	Cyanobiaceae	Cyanobium		95.79	3.97	38.89	2.62235	260	64.4	15223	Cyanobium sp._LV_39_30. Rosinga Channel_2023_3	Bacteria	Cyanobacteriota	NA	NA	NA	NA	NA	Cyanobacteriota bacterium	PRJNA1119566	SAMN41712163	2023
samp_4448_semibin_214	samp_4448	30. Rosinga Channel	Bacteria	Bacteroidota	Bacteroidia	AKYH767-A	OLB10			87.52	2.22	42.86	2.34098	349	44.7	7854	OLB10 bacterium_LV_39_30. Rosinga Channel_2023	Bacteria	Bacteroidota	NA	NA	NA	NA	NA	Bacteroidota bacterium	PRJNA1119566	SAMN41712164	2023
samp_4448_semibin_243	samp_4448	30. Rosinga Channel	Bacteria	Cyanobacteria	Cyanobacteriia	PCC-6307	Cyanobiaceae	Cyanobium		77.88	2.67	83.33	1.97432	348	63.8	6231	Cyanobium sp._LV_39_30. Rosinga Channel_2023_4	Bacteria	Cyanobacteriota	NA	NA	NA	NA	NA	Cyanobacteriota bacterium	PRJNA1119566	SAMN41712165	2023
samp_4448_semibin_288	samp_4448	30. Rosinga Channel	Bacteria	Planctomycetota	Planctomycetia	Pirellulales	UBA1268	QWPN01	QWPN01 sp016872925	94.98	3.05	100	3.64796	297	70.4	21546	QWPN01 sp016872925_LV_39_30. Rosinga Channel_2023	Bacteria	Planctomycetota	NA	NA	NA	NA	NA	Planctomycetota bacterium	PRJNA1119566	SAMN41712166	2023
samp_4448_semibin_300	samp_4448	30. Rosinga Channel	Bacteria	Planctomycetota	Planctomycetia	Pirellulales	UBA1268	QWPN01		89.55	0.42	75	3.86387	282	70.2	19901	QWPN01 sp._LV_39_30. Rosinga Channel_2023_1	Bacteria	Planctomycetota	Planctomycetia	Planctomycetales	Planctomycetaceae	NA	NA	Planctomycetaceae bacterium	PRJNA1119566	SAMN41712167	2023
samp_4448_semibin_301	samp_4448	30. Rosinga Channel	Bacteria	Chloroflexota	UBA2235	UBA12225	UBA12225	CAILQO01	CAILQO01 sp903836285	89.08	1.1	50	3.2446	406	66.6	10262	CAILQO01 sp903836285_LV_39_30. Rosinga Channel_2023	Bacteria	Chloroflexota	NA	NA	NA	NA	NA	Chloroflexota bacterium	PRJNA1119566	SAMN41712168	2023
samp_4448_semibin_323	samp_4448	30. Rosinga Channel	Bacteria	Armatimonadota	Armatimonadia	Armatimonadales	Armatimonadaceae	CAIRTT01		87.09	3.34	80	3.316	385	53.1	11202	CAIRTT01 sp._LV_39_30. Rosinga Channel_2023_1	Bacteria	Armatimonadota	NA	NA	NA	NA	NA	Armatimonadota bacterium	PRJNA1119566	SAMN41712169	2023
samp_4448_VAMB_1135	samp_4448	30. Rosinga Channel	Bacteria	Chloroflexota	Anaerolineae	Caldilineales	Caldilineaceae	Caldilinea	Caldilinea sp018969295	92.27	3.01	0	4.46542	1340	62.1	4529	Caldilinea sp018969295_LV_39_30. Rosinga Channel_2023	Bacteria	Chloroflexota	NA	NA	NA	NA	NA	Chloroflexota bacterium	PRJNA1119566	SAMN41712170	2023
samp_4448_VAMB_735	samp_4448	30. Rosinga Channel	Bacteria	Bacteroidota	Kapabacteria	Kapabacteriales	UBA961	UBA961	UBA961 sp009919265	81.9	7.18	27.78	2.12467	1240	38.8	2304	UBA961 sp009919265_LV_39_30. Rosinga Channel_2023	Bacteria	Bacteroidota	NA	NA	NA	NA	NA	Bacteroidota bacterium	PRJNA1119566	SAMN41712171	2023
samp_4448_VAMB_782	samp_4448	30. Rosinga Channel	Bacteria	Cyanobacteria	Cyanobacteriia	Cyanobacteriales	Microcystaceae_A			87.12	3.83	54.17	3.16543	1792	46.9	2146	Microcystaceae_A bacterium_LV_39_30. Rosinga Channel_2023	Bacteria	Cyanobacteriota	Cyanophyceae	Synechococcales	Merismopediaceae	NA	NA	Merismopediaceae bacterium	PRJNA1119566	SAMN41712172	2023
samp_4448_VAMB_819	samp_4448	30. Rosinga Channel	Bacteria	Verrucomicrobiota	Verrucomicrobiae	Verrucomicrobiales	SLCJ01			98.64	0.68	0	3.91537	129	59.6	53769	SLCJ01 bacterium_LV_39_30. Rosinga Channel_2023	Bacteria	Verrucomicrobiota	Verrucomicrobiae	Verrucomicrobiales	NA	NA	NA	Verrucomicrobiales bacterium	PRJNA1119566	SAMN41712173	2023
samp_4448_VAMB_855	samp_4448	30. Rosinga Channel	Bacteria	Desulfobacterota_B	Binatia	UBA12015	UBA12015	REEB422		86.49	5.83	18.18	4.02807	1603	72.3	3245	REEB422 sp._LV_39_30. Rosinga Channel_2023	Bacteria	Pseudomonadota	Alphaproteobacteria	NA	NA	NA	NA	Alphaproteobacteria bacterium	PRJNA1119566	SAMN41712174	2023
samp_4448_VAMB_876	samp_4448	30. Rosinga Channel	Bacteria	Cyanobacteria	Cyanobacteriia	PCC-6307	Cyanobiaceae	Cyanobium		96.22	3.85	40	2.73947	152	68.1	26294	Cyanobium sp._LV_39_30. Rosinga Channel_2023_5	Bacteria	Cyanobacteriota	Cyanophyceae	Synechococcales	Synechococcaceae	Synechococcus	NA	Synechococcus sp.	PRJNA1119566	SAMN41712175	2023
samp_4448_VAMB_901	samp_4448	30. Rosinga Channel	Bacteria	Verrucomicrobiota	Verrucomicrobiae	Opitutales	UBA953	UBA953		84.55	13.92	63.33	2.07694	632	68.4	4164	UBA953 sp._LV_39_30. Rosinga Channel_2023_1	Bacteria	Verrucomicrobiota	NA	NA	NA	NA	NA	Verrucomicrobiota bacterium	PRJNA1119566	SAMN41712176	2023
samp_4448_VAMB_910	samp_4448	30. Rosinga Channel	Bacteria	Myxococcota_A						92.9	6.45	0	8.22471	382	59.5	35341	Myxococcota_A bacterium_LV_39_30. Rosinga Channel_2023	Bacteria	NA	NA	NA	NA	NA	NA	Unknown NA	PRJNA1119566	SAMN41712177	2023
samp_4448_VAMB_913	samp_4448	30. Rosinga Channel	Bacteria	Bacteroidota	Bacteroidia	UBA7662	UBA7662	SYHX01		76.06	8.76	74.07	1.58203	1013	51.7	1846	SYHX01 sp._LV_39_30. Rosinga Channel_2023	Bacteria	Bacteroidota	NA	NA	NA	NA	NA	Bacteroidota bacterium	PRJNA1119566	SAMN41712178	2023
samp_4448_VAMB_936	samp_4448	30. Rosinga Channel	Bacteria	Planctomycetota	Planctomycetia	Pirellulales	Pirellulaceae	BJ22		87.29	0.21	0	4.26424	1071	56.5	5445	BJ22 sp._LV_39_30. Rosinga Channel_2023	Bacteria	Planctomycetota	NA	NA	NA	NA	NA	Planctomycetota bacterium	PRJNA1119566	SAMN41712179	2023
samp_4449_concoct_1449	samp_4449	31. South Rosinga	Bacteria	Bacteroidota	Bacteroidia	Chitinophagales	Saprospiraceae	M3007		86.79	5.36	57.89	3.82962	1370	51	3425	M3007 sp._LV_40_31. South Rosinga_2023	Bacteria	Bacteroidota	NA	NA	NA	NA	NA	Bacteroidota bacterium	PRJNA1119566	SAMN41712180	2023
samp_4449_concoct_1454	samp_4449	31. South Rosinga	Bacteria	Actinobacteriota	Actinomycetia	Nanopelagicales	S36-B12	Mxb001		79.28	4.56	41.67	2.34769	980	67.6	2751	Mxb001 sp._LV_40_31. South Rosinga_2023	Bacteria	Actinomycetota	NA	NA	NA	NA	NA	Actinomycetota bacterium	PRJNA1119566	SAMN41712181	2023
samp_4449_concoct_1460	samp_4449	31. South Rosinga	Bacteria	Bacteroidota	Bacteroidia	Cytophagales	Cyclobacteriaceae	ELB16-189		92.24	4.36	35.71	3.00654	926	52.8	3988	ELB16-189 sp._LV_40_31. South Rosinga_2023	Bacteria	Bacteroidota	NA	NA	NA	NA	NA	Bacteroidota bacterium	PRJNA1119566	SAMN41712182	2023
samp_4449_concoct_1472	samp_4449	31. South Rosinga	Bacteria	Planctomycetota	Planctomycetia	Planctomycetales	Planctomycetaceae	SXXK01		97.75	0.23	66.67	7.57888	852	58.5	15111	SXXK01 sp._LV_40_31. South Rosinga_2023	Bacteria	Planctomycetota	Planctomycetia	Planctomycetales	Planctomycetaceae	NA	NA	Planctomycetaceae bacterium	PRJNA1119566	SAMN41712183	2023
samp_4449_concoct_1492	samp_4449	31. South Rosinga	Bacteria	Planctomycetota	Planctomycetia	Gemmatales	Gemmataceae	REEB421	REEB421 sp016873225	91.23	22.19	78.79	5.50163	1805	62.1	3680	REEB421 sp016873225_LV_40_31. South Rosinga_2023	Bacteria	Planctomycetota	NA	NA	NA	NA	NA	Planctomycetota bacterium	PRJNA1119566	SAMN41712184	2023
samp_4449_concoct_1510	samp_4449	31. South Rosinga	Bacteria	Actinobacteriota	Actinomycetia	Nanopelagicales	AcAMD-5	ATZT02		76.18	5.48	70.59	1.25711	514	35.2	2758	ATZT02 sp._LV_40_31. South Rosinga_2023	Bacteria	Actinomycetota	Actinomycetes	NA	NA	NA	NA	Actinomycetes bacterium	PRJNA1119566	SAMN41712185	2023
samp_4449_concoct_1512	samp_4449	31. South Rosinga	Bacteria	Planctomycetota	Planctomycetia	Gemmatales	Gemmataceae			76.3	4.96	12.5	4.23591	1560	59.1	3071	Gemmataceae bacterium_LV_40_31. South Rosinga_2023	Bacteria	Planctomycetota	Planctomycetia	NA	NA	NA	NA	Planctomycetia bacterium	PRJNA1119566	SAMN41712186	2023
samp_4449_concoct_1521	samp_4449	31. South Rosinga	Bacteria	Actinobacteriota	Actinomycetia	Nanopelagicales	S36-B12	REEB426		80.87	14.86	14.29	2.66991	1419	63.8	1933	REEB426 sp._LV_40_31. South Rosinga_2023	Bacteria	Actinomycetota	Actinomycetes	Actinomycetales	NA	NA	NA	Actinomycetales bacterium	PRJNA1119566	SAMN41712187	2023
samp_4449_concoct_1523	samp_4449	31. South Rosinga	Bacteria	Proteobacteria	Gammaproteobacteria	Pseudomonadales	HTCC2089	UBA7803		76.02	5.15	21.05	2.86568	1348	66.2	2298	UBA7803 sp._LV_40_31. South Rosinga_2023	Bacteria	Pseudomonadota	Gammaproteobacteria	NA	NA	NA	NA	Gammaproteobacteria bacterium	PRJNA1119566	SAMN41712188	2023
samp_4449_concoct_1544	samp_4449	31. South Rosinga	Bacteria	Actinobacteriota	Acidimicrobiia	Acidimicrobiales	Ilumatobacteraceae	F1-20-MAGs119		78.89	14.11	54.17	2.11516	1103	62.8	1986	F1-20-MAGs119 sp._LV_40_31. South Rosinga_2023	Bacteria	Actinomycetota	NA	NA	NA	NA	NA	Actinomycetota bacterium	PRJNA1119566	SAMN41712189	2023
samp_4449_concoct_1545	samp_4449	31. South Rosinga	Bacteria	Planctomycetota	Planctomycetia	Planctomycetales	UBA10511	UBA10511		81.9	4.79	57.14	5.51395	2544	66.4	2370	UBA10511 sp._LV_40_31. South Rosinga_2023	Bacteria	Planctomycetota	Planctomycetia	Planctomycetales	Planctomycetaceae	NA	NA	Planctomycetaceae bacterium	PRJNA1119566	SAMN41712190	2023
samp_4449_concoct_1546	samp_4449	31. South Rosinga	Bacteria	Proteobacteria	Gammaproteobacteria	Burkholderiales	Rhodocyclaceae	Fluviibacter		81.18	7.31	72	1.33	587	53.5	2584	Fluviibacter sp._LV_40_31. South Rosinga_2023	Bacteria	Pseudomonadota	Betaproteobacteria	Rhodocyclales	Fluviibacteraceae	Fluviibacter	NA	Fluviibacter sp.	PRJNA1119566	SAMN41712191	2023
samp_4449_concoct_1548	samp_4449	31. South Rosinga	Bacteria	Verrucomicrobiota	Verrucomicrobiae	Pedosphaerales	UBA9464			88.18	6.45	8.33	4.57202	1526	70.5	3557	UBA9464 bacterium_LV_40_31. South Rosinga_2023	Bacteria	Verrucomicrobiota	NA	NA	NA	NA	NA	Verrucomicrobiota bacterium	PRJNA1119566	SAMN41712192	2023
samp_4449_concoct_1561	samp_4449	31. South Rosinga	Bacteria	Planctomycetota	Planctomycetia	Isosphaerales	Isosphaeraceae	QWQI01		94.17	11.11	72.73	5.10322	1860	53.7	3246	QWQI01 sp._LV_40_31. South Rosinga_2023	Bacteria	NA	NA	NA	NA	NA	NA	Unknown NA	PRJNA1119566	SAMN41712193	2023
samp_4449_concoct_1573	samp_4449	31. South Rosinga	Bacteria	Planctomycetota	Planctomycetia	Pirellulales	UBA1268	QWPN01		76.23	1.72	50	3.33881	758	69.8	5794	QWPN01 sp._LV_40_31. South Rosinga_2023	Bacteria	Planctomycetota	NA	NA	NA	NA	NA	Planctomycetota bacterium	PRJNA1119566	SAMN41712194	2023
samp_4449_concoct_1584	samp_4449	31. South Rosinga	Bacteria	Bacteroidota	Bacteroidia	Flavobacteriales	UA16	UBA4660		87.26	15.66	48.89	2.71156	1462	44.1	1912	UBA4660 sp._LV_40_31. South Rosinga_2023	Bacteria	Bacteroidota	Flavobacteriia	Flavobacteriales	NA	NA	NA	Flavobacteriales bacterium	PRJNA1119566	SAMN41712195	2023
samp_4449_concoct_1587	samp_4449	31. South Rosinga	Bacteria	Bacteroidota	Bacteroidia	Chitinophagales	Saprospiraceae	BJGN01		95.09	3.79	33.33	3.86678	1186	38.1	4340	BJGN01 sp._LV_40_31. South Rosinga_2023	Bacteria	Bacteroidota	NA	NA	NA	NA	NA	Bacteroidota bacterium	PRJNA1119566	SAMN41712196	2023
samp_4449_concoct_1626	samp_4449	31. South Rosinga	Bacteria	Bacteroidota	Bacteroidia	AKYH767-A	OLB10			84.24	2.3	15.38	2.21572	632	46.1	4470	OLB10 bacterium_LV_40_31. South Rosinga_2023	Bacteria	Bacteroidota	NA	NA	NA	NA	NA	Bacteroidota bacterium	PRJNA1119566	SAMN41712197	2023
samp_4449_concoct_1628	samp_4449	31. South Rosinga	Bacteria	Actinobacteriota	Acidimicrobiia	Acidimicrobiales	Microtrichaceae	CAJANQ01		75.87	2.99	40	2.04403	724	67.1	3259	CAJANQ01 sp._LV_40_31. South Rosinga_2023	Bacteria	Actinomycetota	Actinomycetes	NA	NA	NA	NA	Actinomycetes bacterium	PRJNA1119566	SAMN41712198	2023
samp_4449_concoct_1635	samp_4449	31. South Rosinga	Bacteria	Actinobacteriota	Acidimicrobiia	Acidimicrobiales	Ilumatobacteraceae	F1-60-MAGs027	F1-60-MAGs027 sp016870295	89.5	23.56	77.78	2.4404	1036	61	2656	F1-60-MAGs027 sp016870295_LV_40_31. South Rosinga_2023	Bacteria	Actinomycetota	NA	NA	NA	NA	NA	Actinomycetota bacterium	PRJNA1119566	SAMN41712199	2023
samp_4449_concoct_1638	samp_4449	31. South Rosinga	Bacteria	Patescibacteria	Paceibacteria	UBA9983_A	UBA9973	JAGOSH01		76.44	8.56	0	1.2451	211	41.3	8937	JAGOSH01 sp._LV_40_31. South Rosinga_2023	Bacteria	Candidatus Pacebacteria	NA	NA	NA	NA	NA	Candidatus Pacebacteria bacterium	PRJNA1119566	SAMN41712200	2023
samp_4449_maxbin_146	samp_4449	31. South Rosinga	Bacteria	Actinobacteriota	Acidimicrobiia	Acidimicrobiales	Microtrichaceae	CAJANQ01		76.43	5.98	75	3.06478	863	72.1	3650	CAJANQ01 sp._LV_40_31. South Rosinga_2023_1	Bacteria	Actinomycetota	Actinomycetes	NA	NA	NA	NA	Actinomycetes bacterium	PRJNA1119566	SAMN41712201	2023
samp_4449_maxbin_150	samp_4449	31. South Rosinga	Bacteria	Planctomycetota	Planctomycetia	Gemmatales	Gemmataceae	UBA969	UBA969 sp005786805	96.59	1.14	0	4.81452	135	46.1	79509	UBA969 sp005786805_LV_40_31. South Rosinga_2023	Bacteria	Planctomycetota	Planctomycetia	Gemmatales	Gemmataceae	NA	NA	Gemmataceae bacterium	PRJNA1119566	SAMN41712202	2023
samp_4449_maxbin_341	samp_4449	31. South Rosinga	Bacteria	Planctomycetota	Phycisphaerae	Phycisphaerales	SM1A02			82.88	4.72	50	2.89265	694	70.8	4542	SM1A02 bacterium_LV_40_31. South Rosinga_2023	Bacteria	Planctomycetota	NA	NA	NA	NA	NA	Planctomycetota bacterium	PRJNA1119566	SAMN41712203	2023
samp_4449_metabat2_101	samp_4449	31. South Rosinga	Bacteria	Planctomycetota	Planctomycetia	Pirellulales	UBA1268	QWOP01	QWOP01 sp903885855	86.96	3.55	50	4.37767	732	73.4	7271	QWOP01 sp903885855_LV_40_31. South Rosinga_2023	Bacteria	Planctomycetota	Planctomycetia	Planctomycetales	Planctomycetaceae	NA	NA	Planctomycetaceae bacterium	PRJNA1119566	SAMN41712204	2023
samp_4449_metabat2_16	samp_4449	31. South Rosinga	Bacteria	Actinobacteriota	Acidimicrobiia	Acidimicrobiales	Ilumatobacteraceae	Casp-actino8		81.57	7.43	92.31	2.24353	479	64.5	5360	Casp-actino8 sp._LV_40_31. South Rosinga_2023	Bacteria	Actinomycetota	NA	NA	NA	NA	NA	Actinomycetota bacterium	PRJNA1119566	SAMN41712205	2023
samp_4449_metabat2_8	samp_4449	31. South Rosinga	Bacteria	Proteobacteria	Gammaproteobacteria	Steroidobacterales	Steroidobacteraceae	CAIOHZ01		79.51	2.22	25	2.57735	532	67.4	5436	CAIOHZ01 sp._LV_40_31. South Rosinga_2023	Bacteria	Pseudomonadota	Gammaproteobacteria	NA	NA	NA	NA	Gammaproteobacteria bacterium	PRJNA1119566	SAMN41712206	2023
samp_4449_metadecoder_383	samp_4449	31. South Rosinga	Bacteria	Actinobacteriota	Acidimicrobiia	Acidimicrobiales	Ilumatobacteraceae	UBA3006		83.68	1.8	50	1.41029	198	51.4	8695	UBA3006 sp._LV_40_31. South Rosinga_2023	Bacteria	Actinomycetota	Actinomycetes	NA	NA	NA	NA	Actinomycetes bacterium	PRJNA1119566	SAMN41712207	2023
samp_4449_metadecoder_387	samp_4449	31. South Rosinga	Bacteria	Planctomycetota	Planctomycetia	Pirellulales	UBA1268	QWPN01		79.47	2.37	50	2.76993	344	72.5	9918	QWPN01 sp._LV_40_31. South Rosinga_2023_1	Bacteria	Planctomycetota	Planctomycetia	Planctomycetales	Planctomycetaceae	NA	NA	Planctomycetaceae bacterium	PRJNA1119566	SAMN41712208	2023
samp_4449_metadecoder_409	samp_4449	31. South Rosinga	Bacteria	Proteobacteria	Alphaproteobacteria	Rhizobiales	Hyphomicrobiaceae	Hyphomicrobium		87.38	1.72	37.5	2.13459	265	41.7	10057	Hyphomicrobium sp._LV_40_31. South Rosinga_2023	Bacteria	Pseudomonadota	Alphaproteobacteria	Hyphomicrobiales	Hyphomicrobiaceae	Hyphomicrobium	NA	Hyphomicrobium sp.	PRJNA1119566	SAMN41712209	2023
samp_4449_metadecoder_414	samp_4449	31. South Rosinga	Bacteria	Actinobacteriota	Acidimicrobiia	IMCC26256	IMCC26256	IMCC26256		89.39	2.66	0	2.34779	129	71.9	26620	IMCC26256 sp._LV_40_31. South Rosinga_2023	Bacteria	Actinomycetota	Actinomycetes	NA	NA	NA	NA	Actinomycetes bacterium	PRJNA1119566	SAMN41712210	2023
samp_4449_semibin_216	samp_4449	31. South Rosinga	Bacteria	Actinobacteriota	Acidimicrobiia	Acidimicrobiales	Ilumatobacteraceae	F1-60-MAGs027		82.55	1.38	33.33	1.58024	131	60.9	17702	F1-60-MAGs027 sp._LV_40_31. South Rosinga_2023	Bacteria	Actinomycetota	NA	NA	NA	NA	NA	Actinomycetota bacterium	PRJNA1119566	SAMN41712211	2023
samp_4449_semibin_223	samp_4449	31. South Rosinga	Bacteria	Planctomycetota	Planctomycetia	Pirellulales	Pirellulaceae	VGZA01		75.14	3.52	100	5.61311	955	61.7	6672	VGZA01 sp._LV_40_31. South Rosinga_2023	Bacteria	Planctomycetota	NA	NA	NA	NA	NA	Planctomycetota bacterium	PRJNA1119566	SAMN41712212	2023
samp_4449_semibin_254	samp_4449	31. South Rosinga	Bacteria	Planctomycetota	Phycisphaerae	Phycisphaerales	SM1A02			81.75	0.41	20	2.93005	452	70.3	7494	SM1A02 bacterium_LV_40_31. South Rosinga_2023_1	Bacteria	Planctomycetota	NA	NA	NA	NA	NA	Planctomycetota bacterium	PRJNA1119566	SAMN41712213	2023
samp_4449_semibin_290	samp_4449	31. South Rosinga	Bacteria	Planctomycetota	Planctomycetia	Pirellulales	UBA1268	RGVT01		94.83	3.38	42.86	2.8468	226	66.5	18643	RGVT01 sp._LV_40_31. South Rosinga_2023	Bacteria	Planctomycetota	Planctomycetia	NA	NA	NA	NA	Planctomycetia bacterium	PRJNA1119566	SAMN41712214	2023
samp_4449_semibin_305	samp_4449	31. South Rosinga	Bacteria	Bacteroidota	Bacteroidia	AKYH767-A	OLB10			83.86	3.92	68.75	2.38053	417	44.4	6233	OLB10 bacterium_LV_40_31. South Rosinga_2023_1	Bacteria	Bacteroidota	NA	NA	NA	NA	NA	Bacteroidota bacterium	PRJNA1119566	SAMN41712215	2023
samp_4449_semibin_313	samp_4449	31. South Rosinga	Bacteria	Actinobacteriota	Acidimicrobiia	Acidimicrobiales	Ilumatobacteraceae			83.58	5.04	75	2.22129	427	70.1	5731	Ilumatobacteraceae bacterium_LV_40_31. South Rosinga_2023	Bacteria	Actinomycetota	Acidimicrobiia	Acidimicrobiales	NA	NA	NA	Acidimicrobiales bacterium	PRJNA1119566	SAMN41712216	2023
samp_4449_semibin_318	samp_4449	31. South Rosinga	Bacteria	Bacteroidota	Kapabacteria	Kapabacteriales	UBA961	UBA961		94.81	1.49	70	2.42398	116	39.9	40766	UBA961 sp._LV_40_31. South Rosinga_2023	Bacteria	Ignavibacteriota	Ignavibacteria	NA	NA	NA	NA	Ignavibacteria bacterium	PRJNA1119566	SAMN41712217	2023
samp_4449_VAMB_1092	samp_4449	31. South Rosinga	Bacteria	Bacteroidota	Bacteroidia	UBA7662	UBA7662	SYHX01		77.37	17.25	73.77	2.00166	1567	51.2	1536	SYHX01 sp._LV_40_31. South Rosinga_2023	Bacteria	Bacteroidota	NA	NA	NA	NA	NA	Bacteroidota bacterium	PRJNA1119566	SAMN41712218	2023
samp_4449_VAMB_558	samp_4449	31. South Rosinga	Bacteria	Planctomycetota	Planctomycetia	Planctomycetales	Planctomycetaceae	SXXK01		97.75	0	0	6.15014	423	58.7	23137	SXXK01 sp._LV_40_31. South Rosinga_2023_1	Bacteria	Planctomycetota	Planctomycetia	Planctomycetales	Planctomycetaceae	NA	NA	Planctomycetaceae bacterium	PRJNA1119566	SAMN41712219	2023
samp_4449_VAMB_621	samp_4449	31. South Rosinga	Bacteria	Proteobacteria	Gammaproteobacteria	Burkholderiales	Burkholderiaceae	Polynucleobacter	Polynucleobacter sp009928245	84.27	11.42	60.76	1.80763	1149	47.7	2247	Polynucleobacter sp009928245_LV_40_31. South Rosinga_2023	Bacteria	Pseudomonadota	Betaproteobacteria	Burkholderiales	Burkholderiaceae	NA	NA	Burkholderiaceae bacterium	PRJNA1119566	SAMN41712220	2023
samp_4449_VAMB_647	samp_4449	31. South Rosinga	Bacteria	Planctomycetota	Planctomycetia	Pirellulales	UBA1268	QWPN01		83.55	1.36	66.67	3.85031	818	70.6	6134	QWPN01 sp._LV_40_31. South Rosinga_2023_2	Bacteria	Planctomycetota	Planctomycetia	Planctomycetales	Planctomycetaceae	NA	NA	Planctomycetaceae bacterium	PRJNA1119566	SAMN41712221	2023
samp_4449_VAMB_680	samp_4449	31. South Rosinga	Bacteria	Planctomycetota	Planctomycetia	Planctomycetales	Planctomycetaceae	SXXK01		93.26	1.12	100	5.83139	563	60.4	15760	SXXK01 sp._LV_40_31. South Rosinga_2023_2	Bacteria	Planctomycetota	NA	NA	NA	NA	NA	Planctomycetota bacterium	PRJNA1119566	SAMN41712222	2023
samp_4449_VAMB_687	samp_4449	31. South Rosinga	Bacteria	Proteobacteria	Alphaproteobacteria	Rickettsiales	UBA1997	SYAR01		90.8	2.65	33.33	1.29096	635	31.7	2821	SYAR01 sp._LV_40_31. South Rosinga_2023	Bacteria	Pseudomonadota	Alphaproteobacteria	NA	NA	NA	NA	Alphaproteobacteria bacterium	PRJNA1119566	SAMN41712223	2023
samp_4449_VAMB_700	samp_4449	31. South Rosinga	Bacteria	Bacteroidota	Bacteroidia	Flavobacteriales	GCA-002722245			98.92	1.08	0	3.68536	83	42	89983	GCA-002722245 bacterium_LV_40_31. South Rosinga_2023	Bacteria	Bacteroidota	Flavobacteriia	Flavobacteriales	NA	NA	NA	Flavobacteriales bacterium	PRJNA1119566	SAMN41712224	2023
samp_4450_concoct_1342	samp_4450	12. Nyando River	Bacteria	Proteobacteria	Gammaproteobacteria	Burkholderiales	Burkholderiaceae	Limnohabitans_A	Limnohabitans_A sp009928125	86.33	13.72	80.77	2.86458	913	53.5	3808	Limnohabitans_A sp009928125_NR_1_12. Nyando River_2023	Bacteria	Pseudomonadota	Betaproteobacteria	NA	NA	NA	NA	Betaproteobacteria bacterium	PRJNA1119566	SAMN41712225	2023
samp_4450_concoct_1361	samp_4450	12. Nyando River	Bacteria	Actinobacteriota	Actinomycetia	Actinomycetales	Microbacteriaceae	Agromyces_B		78.07	22.79	45.83	1.56588	319	61.9	5942	Agromyces_B sp._NR_1_12. Nyando River_2023	Bacteria	Actinomycetota	Actinomycetes	Micrococcales	Microbacteriaceae	Agromyces	NA	Agromyces sp.	PRJNA1119566	SAMN41712226	2023
samp_4450_concoct_1401	samp_4450	12. Nyando River	Bacteria	Proteobacteria	Gammaproteobacteria	Burkholderiales	Methylophilaceae	RFPI01	RFPI01 sp009926205	75.3	3.44	72.73	1.07056	545	45.8	2087	RFPI01 sp009926205_NR_1_12. Nyando River_2023	Bacteria	Pseudomonadota	Betaproteobacteria	Nitrosomonadales	Methylophilaceae	NA	NA	Methylophilaceae bacterium	PRJNA1119566	SAMN41712227	2023
samp_4450_concoct_1416	samp_4450	12. Nyando River	Bacteria	Actinobacteriota	Actinomycetia	Actinomycetales	Microbacteriaceae	Rhodoluna		90.29	3.8	63.64	1.23652	147	49.5	12043	Rhodoluna sp._NR_1_12. Nyando River_2023	Bacteria	Actinomycetota	NA	NA	NA	NA	NA	Actinomycetota bacterium	PRJNA1119566	SAMN41712228	2023
samp_4450_maxbin_1092	samp_4450	12. Nyando River	Bacteria	Bacteroidota	Bacteroidia	Flavobacteriales	Schleiferiaceae	TMED14		75.65	1.88	80	1.64073	177	61.6	12731	TMED14 sp._NR_1_12. Nyando River_2023	Bacteria	Bacteroidota	Flavobacteriia	Flavobacteriales	Schleiferiaceae	NA	NA	Schleiferiaceae bacterium	PRJNA1119566	SAMN41712229	2023
samp_4450_maxbin_1310	samp_4450	12. Nyando River	Bacteria	Bacteroidota	Bacteroidia	Chitinophagales	Chitinophagaceae	Sediminibacterium		80.19	15.43	56	2.16876	113	36.5	45703	Sediminibacterium sp._NR_1_12. Nyando River_2023	Bacteria	Bacteroidota	Chitinophagia	Chitinophagales	Chitinophagaceae	Sediminibacterium	NA	Sediminibacterium sp.	PRJNA1119566	SAMN41712230	2023
samp_4450_maxbin_413	samp_4450	12. Nyando River	Bacteria	Proteobacteria	Gammaproteobacteria	Xanthomonadales	Xanthomonadaceae	Arenimonas		85.42	23.23	84.06	2.47444	520	67.4	5557	Arenimonas sp._NR_1_12. Nyando River_2023	Bacteria	Pseudomonadota	Gammaproteobacteria	Xanthomonadales	Xanthomonadaceae	Arenimonas	NA	Arenimonas sp.	PRJNA1119566	SAMN41712231	2023
samp_4450_maxbin_425	samp_4450	12. Nyando River	Bacteria	Proteobacteria	Gammaproteobacteria	Burkholderiales	Burkholderiaceae	NBD-18		81.87	15.85	50	4.9561	1120	53.1	4787	NBD-18 sp._NR_1_12. Nyando River_2023	Bacteria	Pseudomonadota	Betaproteobacteria	NA	NA	NA	NA	Betaproteobacteria bacterium	PRJNA1119566	SAMN41712232	2023
samp_4450_metabat2_180	samp_4450	12. Nyando River	Bacteria	Bacteroidota	Bacteroidia	Chitinophagales	Chitinophagaceae	Sediminibacterium	Sediminibacterium sp018971025	88.67	11.49	53.33	2.43328	244	38.1	15214	Sediminibacterium sp018971025_NR_1_12. Nyando River_2023	Bacteria	Bacteroidota	NA	NA	NA	NA	NA	Bacteroidota bacterium	PRJNA1119566	SAMN41712233	2023
samp_4450_metabat2_189	samp_4450	12. Nyando River	Bacteria	Actinobacteriota	Actinomycetia	Actinomycetales	Microbacteriaceae	Rhodoluna		81.77	3.8	60	1.33062	159	52	12570	Rhodoluna sp._NR_1_12. Nyando River_2023_1	Bacteria	Actinomycetota	Actinomycetes	Micrococcales	NA	NA	NA	Micrococcales bacterium	PRJNA1119566	SAMN41712234	2023
samp_4450_metabat2_246	samp_4450	12. Nyando River	Bacteria	Actinobacteriota	Actinomycetia	Actinomycetales	Microbacteriaceae	Rhodoluna		81.31	2.63	83.33	1.21305	151	51.7	12582	Rhodoluna sp._NR_1_12. Nyando River_2023_2	Bacteria	Actinomycetota	Actinomycetes	Micrococcales	NA	NA	NA	Micrococcales bacterium	PRJNA1119566	SAMN41712235	2023
samp_4450_metabat2_251	samp_4450	12. Nyando River	Bacteria	Bacteroidota	Bacteroidia	Flavobacteriales	Crocinitomicaceae	UBA952		84.17	15.52	91.3	2.35532	66	43.4	50102	UBA952 sp._NR_1_12. Nyando River_2023	Bacteria	Bacteroidota	Flavobacteriia	Flavobacteriales	NA	NA	NA	Flavobacteriales bacterium	PRJNA1119566	SAMN41712236	2023
samp_4450_metadecoder_1184	samp_4450	12. Nyando River	Bacteria	Bacteroidota	Bacteroidia	Flavobacteriales	Crocinitomicaceae	UBA952		83.15	5.59	81.25	1.91183	258	43.7	8092	UBA952 sp._NR_1_12. Nyando River_2023_1	Bacteria	Pseudomonadota	Alphaproteobacteria	Sphingomonadales	NA	NA	NA	Sphingomonadales bacterium	PRJNA1119566	SAMN41712237	2023
samp_4450_metadecoder_1199	samp_4450	12. Nyando River	Bacteria	Proteobacteria	Alphaproteobacteria	Sphingomonadales	Sphingomonadaceae	Chakrabartia		95.43	0.9	60	2.47802	37	61.1	85948	Chakrabartia sp._NR_1_12. Nyando River_2023	Bacteria	Pseudomonadota	Alphaproteobacteria	Sphingomonadales	Sphingomonadaceae	NA	NA	Sphingomonadaceae bacterium	PRJNA1119566	SAMN41712238	2023
samp_4450_metadecoder_1216	samp_4450	12. Nyando River	Bacteria	Proteobacteria	Gammaproteobacteria	Burkholderiales	Burkholderiaceae	Hydrogenophaga		82.4	2.38	45.45	2.09116	129	66.3	19019	Hydrogenophaga sp._NR_1_12. Nyando River_2023	Bacteria	Pseudomonadota	Betaproteobacteria	Burkholderiales	Comamonadaceae	Hydrogenophaga	NA	Hydrogenophaga sp.	PRJNA1119566	SAMN41712239	2023
samp_4450_semibin_100	samp_4450	12. Nyando River	Bacteria	Proteobacteria	Gammaproteobacteria	Burkholderiales	Burkholderiaceae	Limnohabitans_A		75.21	4.87	34.62	2.21259	172	66.9	16133	Limnohabitans_A sp._NR_1_12. Nyando River_2023	Bacteria	Pseudomonadota	Betaproteobacteria	Burkholderiales	Comamonadaceae	Limnohabitans	NA	Limnohabitans sp.	PRJNA1119566	SAMN41712240	2023
samp_4450_semibin_104	samp_4450	12. Nyando River	Bacteria	Actinobacteriota	Actinomycetia	Actinomycetales	Microbacteriaceae	MWH-TA3		88.09	4.16	55	1.32212	121	60.8	15560	MWH-TA3 sp._NR_1_12. Nyando River_2023	Bacteria	Actinomycetota	Actinomycetes	Micrococcales	Microbacteriaceae	NA	NA	Microbacteriaceae bacterium	PRJNA1119566	SAMN41712241	2023
samp_4450_semibin_108	samp_4450	12. Nyando River	Bacteria	Bacteroidota	Bacteroidia	NS11-12g	UBA955			87.5	1.4	66.67	2.7071	375	39.3	8805	UBA955 bacterium_NR_1_12. Nyando River_2023	Bacteria	Bacteroidota	Chitinophagia	Chitinophagales	Chitinophagaceae	NA	NA	Chitinophagaceae bacterium	PRJNA1119566	SAMN41712242	2023
samp_4450_semibin_156	samp_4450	12. Nyando River	Bacteria	Actinobacteriota	Actinomycetia	Actinomycetales	Microbacteriaceae	Rhodoluna		75.24	3.22	0	0.948964	165	49.9	6982	Rhodoluna sp._NR_1_12. Nyando River_2023_3	Bacteria	Actinomycetota	Actinomycetes	Micrococcales	Microbacteriaceae	Rhodoluna	NA	Rhodoluna sp.	PRJNA1119566	SAMN41712243	2023
samp_4450_semibin_23	samp_4450	12. Nyando River	Bacteria	Bacteroidota	Bacteroidia	Sphingobacteriales	Sphingobacteriaceae			90.33	1.46	55.56	1.94465	164	41.4	19151	Sphingobacteriaceae bacterium_NR_1_12. Nyando River_2023	Bacteria	Bacteroidota	Sphingobacteriia	Sphingobacteriales	Sphingobacteriaceae	NA	NA	Sphingobacteriaceae bacterium	PRJNA1119566	SAMN41712244	2023
samp_4450_semibin_51	samp_4450	12. Nyando River	Bacteria	Proteobacteria	Alphaproteobacteria	Sphingomonadales	Sphingomonadaceae	Novosphingobium		85.18	2.33	69.23	2.07693	188	64.1	14869	Novosphingobium sp._NR_1_12. Nyando River_2023	Bacteria	Pseudomonadota	Alphaproteobacteria	Sphingomonadales	Sphingomonadaceae	Novosphingobium	NA	Novosphingobium sp.	PRJNA1119566	SAMN41712245	2023
samp_4450_semibin_60	samp_4450	12. Nyando River	Bacteria	Actinobacteriota	Actinomycetia	Actinomycetales	Microbacteriaceae	MWH-TA3		94.74	7.81	47.83	1.42712	83	60.6	33930	MWH-TA3 sp._NR_1_12. Nyando River_2023_1	Bacteria	Actinomycetota	Actinomycetes	Micrococcales	Microbacteriaceae	NA	NA	Microbacteriaceae bacterium	PRJNA1119566	SAMN41712246	2023
samp_4450_semibin_61	samp_4450	12. Nyando River	Bacteria	Bacteroidota	Bacteroidia	NS11-12g	UBA955	UBA955	UBA955 sp016868785	84.19	6.32	94.12	2.03311	322	47.3	7464	UBA955 sp016868785_NR_1_12. Nyando River_2023	Bacteria	Bacteroidota	NA	NA	NA	NA	NA	Bacteroidota bacterium	PRJNA1119566	SAMN41712247	2023
samp_4450_semibin_74	samp_4450	12. Nyando River	Bacteria	Proteobacteria	Gammaproteobacteria	Burkholderiales	Burkholderiaceae	Limnohabitans_A		75.22	11.58	46.03	2.45861	386	63.8	7620	Limnohabitans_A sp._NR_1_12. Nyando River_2023_1	Bacteria	Pseudomonadota	Betaproteobacteria	Burkholderiales	Comamonadaceae	Limnohabitans	NA	Limnohabitans sp.	PRJNA1119566	SAMN41712248	2023
samp_4450_VAMB_281	samp_4450	12. Nyando River	Bacteria	Proteobacteria	Gammaproteobacteria	Burkholderiales	Burkholderiaceae	Polynucleobacter	Polynucleobacter victoriensis	80.49	12.25	83.33	1.4444	462	43.1	4357	Polynucleobacter victoriensis_NR_1_12. Nyando River_2023	Bacteria	Pseudomonadota	Betaproteobacteria	Burkholderiales	Burkholderiaceae	Polynucleobacter	Polynucleobacter victoriensis	Polynucleobacter victoriensis	PRJNA1119566	SAMN41712249	2023
samp_4450_VAMB_292	samp_4450	12. Nyando River	Bacteria	Bacteroidota	Bacteroidia	Flavobacteriales	Schleiferiaceae	TMED14	TMED14 sp016868755	90.04	8.5	84.62	1.87812	285	60.1	10792	TMED14 sp016868755_NR_1_12. Nyando River_2023	Bacteria	Bacteroidota	NA	NA	NA	NA	NA	Bacteroidota bacterium	PRJNA1119566	SAMN41712250	2023
samp_4450_VAMB_327	samp_4450	12. Nyando River	Bacteria	Bacteroidota	Bacteroidia	Sphingobacteriales	Sphingobacteriaceae			90.87	3.1	85.71	1.60108	138	40.8	14869	Sphingobacteriaceae bacterium_NR_1_12. Nyando River_2023_1	Bacteria	Bacteroidota	Sphingobacteriia	Sphingobacteriales	Sphingobacteriaceae	NA	NA	Sphingobacteriaceae bacterium	PRJNA1119566	SAMN41712251	2023
samp_4450_VAMB_334	samp_4450	12. Nyando River	Bacteria	Bacteroidota	Bacteroidia	Flavobacteriales	Crocinitomicaceae	UBA952		93.15	2.16	80	2.04348	40	41.7	65422	UBA952 sp._NR_1_12. Nyando River_2023_2	Bacteria	Bacteroidota	Flavobacteriia	Flavobacteriales	NA	NA	NA	Flavobacteriales bacterium	PRJNA1119566	SAMN41712252	2023
samp_4450_VAMB_344	samp_4450	12. Nyando River	Bacteria	Bacteroidota	Bacteroidia	Cytophagales	Spirosomaceae	Allopseudarcicella		79.55	2.42	50	2.26648	137	35.5	22016	Allopseudarcicella sp._NR_1_12. Nyando River_2023	Bacteria	Bacteroidota	Cytophagia	Cytophagales	Cytophagaceae	Aquirufa	NA	Aquirufa sp.	PRJNA1119566	SAMN41712253	2023
samp_4451_concoct_216	samp_4451	13. Sondu River Bride	Bacteria	Proteobacteria	Gammaproteobacteria	Pseudomonadales	Moraxellaceae	Acinetobacter	Acinetobacter sp003987695	88.15	3.03	66.67	2.15466	663	39.4	4059	Acinetobacter sp003987695_SRB_1_13. Sondu River Bride_2023	Bacteria	Pseudomonadota	Gammaproteobacteria	Moraxellales	Moraxellaceae	Acinetobacter	Acinetobacter tjernbergiae	Acinetobacter tjernbergiae	PRJNA1119566	SAMN41712254	2023
samp_4451_concoct_231	samp_4451	13. Sondu River Bride	Bacteria	Proteobacteria	Gammaproteobacteria	Burkholderiales	Burkholderiaceae	Rhodoferax		87.62	18.16	31.87	3.61912	559	59.8	8967	Rhodoferax sp._SRB_1_13. Sondu River Bride_2023	Bacteria	Pseudomonadota	Betaproteobacteria	NA	NA	NA	NA	Betaproteobacteria bacterium	PRJNA1119566	SAMN41712255	2023
samp_4451_maxbin_199	samp_4451	13. Sondu River Bride	Bacteria	Actinobacteriota	Actinomycetia	Actinomycetales	Microbacteriaceae	Rhodoluna		86.68	11.46	26.83	1.46486	308	54.7	5510	Rhodoluna sp._SRB_1_13. Sondu River Bride_2023	Bacteria	Actinomycetota	Actinomycetes	Micrococcales	Microbacteriaceae	Rhodoluna	NA	Rhodoluna sp.	PRJNA1119566	SAMN41712256	2023
samp_4451_maxbin_201	samp_4451	13. Sondu River Bride	Bacteria	Bacteroidota	Bacteroidia	Flavobacteriales	Flavobacteriaceae	Flavobacterium		94.51	1.98	37.5	2.18009	77	33.5	44873	Flavobacterium sp._SRB_1_13. Sondu River Bride_2023	Bacteria	Bacteroidota	Flavobacteriia	Flavobacteriales	Flavobacteriaceae	NA	NA	Flavobacteriaceae bacterium	PRJNA1119566	SAMN41712257	2023
samp_4451_metabat2_37	samp_4451	13. Sondu River Bride	Bacteria	Actinobacteriota	Actinomycetia	Actinomycetales	Microbacteriaceae	Rhodoluna		82.55	2.94	33.33	1.39272	216	60.1	8021	Rhodoluna sp._SRB_1_13. Sondu River Bride_2023_1	Bacteria	Actinomycetota	Actinomycetes	Micrococcales	NA	NA	NA	Micrococcales bacterium	PRJNA1119566	SAMN41712258	2023
samp_4451_metabat2_46	samp_4451	13. Sondu River Bride	Bacteria	Actinobacteriota	Actinomycetia	Actinomycetales	Microbacteriaceae	Rhodoluna		84.68	2.92	71.43	1.2669	166	55.5	10378	Rhodoluna sp._SRB_1_13. Sondu River Bride_2023_2	Bacteria	Actinomycetota	Actinomycetes	Micrococcales	NA	NA	NA	Micrococcales bacterium	PRJNA1119566	SAMN41712259	2023
samp_4451_metabat2_7	samp_4451	13. Sondu River Bride	Bacteria	Proteobacteria	Gammaproteobacteria	Burkholderiales	Burkholderiaceae	Limnohabitans_A		75.87	8.78	54.84	2.64616	464	60.4	7396	Limnohabitans_A sp._SRB_1_13. Sondu River Bride_2023	Bacteria	Pseudomonadota	Betaproteobacteria	Burkholderiales	Comamonadaceae	Limnohabitans	NA	Limnohabitans sp.	PRJNA1119566	SAMN41712260	2023
samp_4451_semibin_100	samp_4451	13. Sondu River Bride	Bacteria	Bacteroidota	Bacteroidia	Cytophagales	Spirosomaceae	Aquirufa		75.92	1.72	100	2.28096	323	43	8210	Aquirufa sp._SRB_1_13. Sondu River Bride_2023	Bacteria	Bacteroidota	Cytophagia	Cytophagales	Cytophagaceae	NA	NA	Cytophagaceae bacterium	PRJNA1119566	SAMN41712261	2023
samp_4451_semibin_111	samp_4451	13. Sondu River Bride	Bacteria	Bacteroidota	Bacteroidia	AKYH767-A	OLB10	CAINEC01		95.37	4.43	58.82	2.8446	266	36	16687	CAINEC01 sp._SRB_1_13. Sondu River Bride_2023	Bacteria	Bacteroidota	NA	NA	NA	NA	NA	Bacteroidota bacterium	PRJNA1119566	SAMN41712262	2023
samp_4451_semibin_119	samp_4451	13. Sondu River Bride	Bacteria	Actinobacteriota	Actinomycetia	Nanopelagicales	Nanopelagicaceae	Planktophila		82.06	3.42	71.43	1.24792	136	48.7	11708	Planktophila sp._SRB_1_13. Sondu River Bride_2023	Bacteria	Actinomycetota	Actinomycetes	NA	NA	NA	NA	Actinomycetes bacterium	PRJNA1119566	SAMN41712263	2023
samp_4451_semibin_121	samp_4451	13. Sondu River Bride	Bacteria	Bacteroidota	Bacteroidia	Cytophagales	Spirosomaceae	Aquirufa		78.22	2.3	81.82	2.04189	321	43	7492	Aquirufa sp._SRB_1_13. Sondu River Bride_2023_1	Bacteria	Bacteroidota	Cytophagia	Cytophagales	Cytophagaceae	Aquirufa	NA	Aquirufa sp.	PRJNA1119566	SAMN41712264	2023
samp_4451_semibin_122	samp_4451	13. Sondu River Bride	Bacteria	Bacteroidota	Bacteroidia	Chitinophagales	Chitinophagaceae	CAIWHF01		88.7	1.99	50	1.8933	261	36.1	8862	CAIWHF01 sp._SRB_1_13. Sondu River Bride_2023	Bacteria	Bacteroidota	NA	NA	NA	NA	NA	Bacteroidota bacterium	PRJNA1119566	SAMN41712265	2023
samp_4451_semibin_76	samp_4451	13. Sondu River Bride	Bacteria	Bacteroidota	Bacteroidia	Flavobacteriales	Crocinitomicaceae	UBA952		96.56	1.89	50	2.44429	129	38.6	30334	UBA952 sp._SRB_1_13. Sondu River Bride_2023	Bacteria	Bacteroidota	Flavobacteriia	Flavobacteriales	NA	NA	NA	Flavobacteriales bacterium	PRJNA1119566	SAMN41712266	2023
samp_4451_VAMB_325	samp_4451	13. Sondu River Bride	Bacteria	Proteobacteria	Gammaproteobacteria	Burkholderiales	Burkholderiaceae	Polynucleobacter	Polynucleobacter victoriensis	78.29	24.71	61.54	1.41121	2034	43.4	777	Polynucleobacter victoriensis_SRB_1_13. Sondu River Bride_2023	Bacteria	Pseudomonadota	Betaproteobacteria	Burkholderiales	Burkholderiaceae	Polynucleobacter	Polynucleobacter victoriensis	Polynucleobacter victoriensis	PRJNA1119566	SAMN41712267	2023
samp_4451_VAMB_467	samp_4451	13. Sondu River Bride	Bacteria	Bacteroidota	Bacteroidia	Cytophagales	Spirosomaceae	Aquirufa		75.8	24.04	47.29	2.55789	1129	42.2	3463	Aquirufa sp._SRB_1_13. Sondu River Bride_2023_2	Bacteria	Bacteroidota	Cytophagia	Cytophagales	Cytophagaceae	NA	NA	Cytophagaceae bacterium	PRJNA1119566	SAMN41712268	2023
samp_4452_concoct_254	samp_4452	14. Sondu River Shore	Bacteria	Bdellovibrionota	Bdellovibrionia	Bdellovibrionales	Bdellovibrionaceae	Bdellovibrio		94.59	0.3	0	3.77326	313	45.1	20888	Bdellovibrio sp._SRS_1_14. Sondu River Shore_2023	Bacteria	Bdellovibrionota	Bdellovibrionia	Bdellovibrionales	Pseudobdellovibrionaceae	Bdellovibrio	NA	Bdellovibrio sp.	PRJNA1119566	SAMN41712269	2023
samp_4452_concoct_256	samp_4452	14. Sondu River Shore	Bacteria	Bacteroidota	Bacteroidia	Cytophagales	Spirosomaceae	Aquirufa		76.4	11.97	54.69	2.20215	1092	43.3	2124	Aquirufa sp._SRS_1_14. Sondu River Shore_2023	Bacteria	Bacteroidota	Cytophagia	Cytophagales	Cytophagaceae	Aquirufa	NA	Aquirufa sp.	PRJNA1119566	SAMN41712270	2023
samp_4452_maxbin_218	samp_4452	14. Sondu River Shore	Bacteria	Actinobacteriota	Actinomycetia	Actinomycetales	Microbacteriaceae	Rhodoluna		81.77	3.31	40	1.25789	303	54.7	4500	Rhodoluna sp._SRS_1_14. Sondu River Shore_2023	Bacteria	Actinomycetota	Actinomycetes	Micrococcales	Microbacteriaceae	Rhodoluna	NA	Rhodoluna sp.	PRJNA1119566	SAMN41712271	2023
samp_4452_metabat2_24	samp_4452	14. Sondu River Shore	Bacteria	Proteobacteria	Alphaproteobacteria	Sphingomonadales	Sphingomonadaceae	Novosphingobium		89.7	9.09	18	3.12972	305	64	14998	Novosphingobium sp._SRS_1_14. Sondu River Shore_2023	Bacteria	Pseudomonadota	Alphaproteobacteria	Sphingomonadales	Sphingomonadaceae	Novosphingobium	NA	Novosphingobium sp.	PRJNA1119566	SAMN41712272	2023
samp_4452_metabat2_28	samp_4452	14. Sondu River Shore	Bacteria	Bacteroidota	Bacteroidia	Chitinophagales	Chitinophagaceae	Ferruginibacter		75.52	1.14	0	2.90034	586	41.6	5576	Ferruginibacter sp._SRS_1_14. Sondu River Shore_2023	Bacteria	Bacteroidota	Chitinophagia	Chitinophagales	Chitinophagaceae	NA	NA	Chitinophagaceae bacterium	PRJNA1119566	SAMN41712273	2023
samp_4452_metabat2_51	samp_4452	14. Sondu River Shore	Bacteria	Proteobacteria	Alphaproteobacteria	Sphingomonadales	Sphingomonadaceae	Novosphingobium		80.99	15.78	38.96	3.95967	819	63.1	5551	Novosphingobium sp._SRS_1_14. Sondu River Shore_2023_1	Bacteria	Pseudomonadota	Alphaproteobacteria	Sphingomonadales	Sphingomonadaceae	Novosphingobium	NA	Novosphingobium sp.	PRJNA1119566	SAMN41712274	2023
samp_4452_metabat2_5	samp_4452	14. Sondu River Shore	Bacteria	Proteobacteria	Gammaproteobacteria	Pseudomonadales	Moraxellaceae	Acinetobacter	Acinetobacter tjernbergiae	90.93	7.11	80	3.08598	452	38.8	9045	Acinetobacter tjernbergiae_SRS_1_14. Sondu River Shore_2023	Bacteria	Pseudomonadota	Gammaproteobacteria	Moraxellales	Moraxellaceae	Acinetobacter	Acinetobacter tjernbergiae	Acinetobacter tjernbergiae	PRJNA1119566	SAMN41712275	2023
samp_4452_semibin_128	samp_4452	14. Sondu River Shore	Bacteria	Actinobacteriota	Actinomycetia	Nanopelagicales	Nanopelagicaceae	Planktophila		86.37	4.99	55	1.30893	170	49.5	11304	Planktophila sp._SRS_1_14. Sondu River Shore_2023	Bacteria	Actinomycetota	Actinomycetes	NA	NA	NA	NA	Actinomycetes bacterium	PRJNA1119566	SAMN41712276	2023
samp_4454_concoct_342	samp_4454	16. Kibuon River	Bacteria	Proteobacteria	Alphaproteobacteria	Sphingomonadales	Sphingomonadaceae	Sphingopyxis		77.33	2.98	66.67	2.29682	850	61.8	3214	Sphingopyxis sp._KR_1_16. Kibuon River_2023	Bacteria	Pseudomonadota	Alphaproteobacteria	Sphingomonadales	Sphingomonadaceae	Sphingomonas	NA	Sphingomonas sp.	PRJNA1119566	SAMN41712277	2023
samp_4454_maxbin_73	samp_4454	16. Kibuon River	Bacteria	Actinobacteriota	Actinomycetia	Actinomycetales	Dermatophilaceae	Terrabacter		81.54	24.16	5.88	4.72672	888	71.7	6531	Terrabacter sp._KR_1_16. Kibuon River_2023	Bacteria	Actinomycetota	Actinomycetes	Micrococcales	Dermatophilaceae	NA	NA	Dermatophilaceae bacterium	PRJNA1119566	SAMN41712278	2023
samp_4454_maxbin_74	samp_4454	16. Kibuon River	Bacteria	Actinobacteriota	Actinomycetia	Actinomycetales	Microbacteriaceae	Rhodoluna		87.33	11.37	83.33	1.84204	351	57.9	6260	Rhodoluna sp._KR_1_16. Kibuon River_2023	Bacteria	Actinomycetota	Actinomycetes	Micrococcales	NA	NA	NA	Micrococcales bacterium	PRJNA1119566	SAMN41712279	2023
samp_4454_maxbin_78	samp_4454	16. Kibuon River	Bacteria	Actinobacteriota	Actinomycetia	Actinomycetales	Microbacteriaceae	Rhodoluna		97.45	2.87	20	1.50047	119	55.4	26451	Rhodoluna sp._KR_1_16. Kibuon River_2023_1	Bacteria	Actinomycetota	Actinomycetes	Micrococcales	NA	NA	NA	Micrococcales bacterium	PRJNA1119566	SAMN41712280	2023
samp_4454_metabat2_28	samp_4454	16. Kibuon River	Bacteria	Actinobacteriota	Actinomycetia	Actinomycetales	Microbacteriaceae	Rhodoluna		75.34	1.07	66.67	1.0188	99	55.5	17198	Rhodoluna sp._KR_1_16. Kibuon River_2023_2	Bacteria	Actinomycetota	Actinomycetes	Micrococcales	Microbacteriaceae	NA	NA	Microbacteriaceae bacterium	PRJNA1119566	SAMN41712281	2023
samp_4454_metabat2_41	samp_4454	16. Kibuon River	Bacteria	Proteobacteria	Alphaproteobacteria	Sphingomonadales	Sphingomonadaceae	Novosphingobium		82.32	8.88	62.26	2.77482	435	64	8181	Novosphingobium sp._KR_1_16. Kibuon River_2023	Bacteria	Pseudomonadota	Alphaproteobacteria	Sphingomonadales	Sphingomonadaceae	Novosphingobium	NA	Novosphingobium sp.	PRJNA1119566	SAMN41712282	2023
samp_4454_metabat2_63	samp_4454	16. Kibuon River	Bacteria	Proteobacteria	Alphaproteobacteria	Sphingomonadales	Sphingomonadaceae	Novosphingobium		84.49	7.88	46.34	3.13551	558	64.1	6664	Novosphingobium sp._KR_1_16. Kibuon River_2023_1	Bacteria	Pseudomonadota	Alphaproteobacteria	Sphingomonadales	Sphingomonadaceae	Novosphingobium	NA	Novosphingobium sp.	PRJNA1119566	SAMN41712283	2023
samp_4454_semibin_199	samp_4454	16. Kibuon River	Bacteria	Proteobacteria	Alphaproteobacteria	Sphingomonadales	Sphingomonadaceae	Novosphingobium		84.14	3.86	88.46	2.7188	264	65.3	13792	Novosphingobium sp._KR_1_16. Kibuon River_2023_2	Bacteria	Pseudomonadota	Alphaproteobacteria	Sphingomonadales	Sphingomonadaceae	Novosphingobium	NA	Novosphingobium sp.	PRJNA1119566	SAMN41712284	2023
samp_4454_semibin_210	samp_4454	16. Kibuon River	Bacteria	Proteobacteria	Alphaproteobacteria	Sphingomonadales	Sphingomonadaceae	Novosphingobium		82	6.51	51.28	2.84752	264	65.8	14852	Novosphingobium sp._KR_1_16. Kibuon River_2023_3	Bacteria	Pseudomonadota	Alphaproteobacteria	Sphingomonadales	Sphingomonadaceae	Novosphingobium	NA	Novosphingobium sp.	PRJNA1119566	SAMN41712285	2023
samp_4454_semibin_218	samp_4454	16. Kibuon River	Bacteria	Proteobacteria	Alphaproteobacteria	Sphingomonadales	Sphingomonadaceae	Novosphingobium		88.78	3.88	50	2.67279	226	63.9	18174	Novosphingobium sp._KR_1_16. Kibuon River_2023_4	Bacteria	Pseudomonadota	Alphaproteobacteria	Sphingomonadales	Sphingomonadaceae	Novosphingobium	NA	Novosphingobium sp.	PRJNA1119566	SAMN41712286	2023
samp_4454_semibin_228	samp_4454	16. Kibuon River	Bacteria	Proteobacteria	Alphaproteobacteria	Sphingomonadales	Sphingomonadaceae	Chakrabartia	Chakrabartia godavariana	91.73	3.59	46.15	2.75015	279	64	13948	Chakrabartia godavariana_KR_1_16. Kibuon River_2023	Bacteria	Pseudomonadota	Alphaproteobacteria	Sphingomonadales	Sphingomonadaceae	Chakrabartia	Chakrabartia godavariana	Chakrabartia godavariana	PRJNA1119566	SAMN41712287	2023
samp_4454_semibin_249	samp_4454	16. Kibuon River	Bacteria	Proteobacteria	Alphaproteobacteria	Sphingomonadales	Sphingomonadaceae	Novosphingobium		89.83	7.56	51.35	2.94749	367	64	9753	Novosphingobium sp._KR_1_16. Kibuon River_2023_5	Bacteria	Pseudomonadota	Alphaproteobacteria	Sphingomonadales	Sphingomonadaceae	Novosphingobium	NA	Novosphingobium sp.	PRJNA1119566	SAMN41712288	2023
samp_4454_semibin_258	samp_4454	16. Kibuon River	Bacteria	Proteobacteria	Alphaproteobacteria	Sphingomonadales	Sphingomonadaceae	Novosphingobium		93.21	6.62	61.76	2.84381	340	66.8	10398	Novosphingobium sp._KR_1_16. Kibuon River_2023_6	Bacteria	Pseudomonadota	Alphaproteobacteria	Sphingomonadales	Sphingomonadaceae	Novosphingobium	NA	Novosphingobium sp.	PRJNA1119566	SAMN41712289	2023
samp_4454_semibin_259	samp_4454	16. Kibuon River	Bacteria	Proteobacteria	Alphaproteobacteria	Sphingomonadales	Sphingomonadaceae	Novosphingobium		92.2	5.91	60	3.21641	197	64.4	22838	Novosphingobium sp._KR_1_16. Kibuon River_2023_7	Bacteria	Pseudomonadota	Alphaproteobacteria	Sphingomonadales	Sphingomonadaceae	Novosphingobium	NA	Novosphingobium sp.	PRJNA1119566	SAMN41712290	2023
samp_4454_semibin_263	samp_4454	16. Kibuon River	Bacteria	Actinobacteriota	Actinomycetia	Actinomycetales	Microbacteriaceae	Rhodoluna		79.52	21.35	12.9	1.54471	306	52.5	5415	Rhodoluna sp._KR_1_16. Kibuon River_2023_3	Bacteria	Actinomycetota	Actinomycetes	Micrococcales	NA	NA	NA	Micrococcales bacterium	PRJNA1119566	SAMN41712291	2023

## Sheet: SITable3
	depth	pH	secchi	turbidity	ammonia	nitrate	temperature	DO	conductivity	dissolved N:P	cyanos	chlorophyll	dissolved p
Dolichospermum	-0.261538	0.136715	-0.463581	0.303631	0.448917	0.162232	0.532454	-0.252747	-0.363037	0.148898	0.446154	0.468132	-0.147253
Microcystis	-0.569231	0.216098	-0.63356	0.811882	0.50892	0.408914	0.561056	-0.516484	-0.239824	0.315575	0.323077	0.657143	-0.164835
Planktothrix	-0.556044	-0.0198458	-0.529806	0.671068	0.386691	0.324464	0.545655	-0.797802	0.145215	0.32002	0.389011	0.547253	-0.393407
Sphaerospermopsis	0.683516	0.0595373	0.631353	-0.882289	-0.586703	-0.568924	-0.356436	0.621978	-0.0506051	-0.515587	-0.0681319	-0.389011	0.274725
Cyanobium	0.49011	-0.0970237	0.602655	-0.319032	-0.488919	-0.24446	-0.470847	0.283516	0.290429	-0.231125	-0.714286	-0.714286	0.0637363
Vulcanococcus	0.56044	0.0661525	0.503316	-0.171617	-0.453361	-0.246682	-0.437844	0.283516	0.171617	-0.242237	-0.736264	-0.652747	-0.134066

## Sheet: SITable4
MAG	Site	Sample	Completeness (%)	Contamination (%)	Strain Heterogeneity (%)	Domain_GTDB	Phylum_GTDB	Class_GTDB	Order_GTDB	Family_GTDB	Genus_GTDB	Species_GTDB	Size (Mbp)	No. Of Contigs	GC Content (%)	N50	NCBI_Sample_Name	Domain_NCBI	Phylum_NCBI	Class_NCBI	Order_NCBI	Family_NCBI	Genus_NCBI	Species_NCBI	NCBI_Organism	BioProject	accession
samp_4307_VAMB_554	7. Asembo Bay	samp_4307	99.22	5.89	87.5	Bacteria	Cyanobacteria	Cyanobacteriia	Cyanobacteriales	Nostocaceae	Dolichospermum		5.54313	1929	36.7	12877	Dolichospermum sp._LV_1_7. Asembo Bay_2022	Bacteria	Cyanobacteriota	Cyanophyceae	Nostocales	Aphanizomenonaceae	Dolichospermum	NA	Dolichospermum sp.	PRJNA1119566	SAMN41711301
samp_4307_VAMB_963	7. Asembo Bay	samp_4307	99.22	9.22	68.25	Bacteria	Cyanobacteria	Cyanobacteriia	Cyanobacteriales	Nostocaceae	Dolichospermum		6.27684	3036	37.1	10306	Dolichospermum sp._LV_1_7. Asembo Bay_2022_1	Bacteria	Cyanobacteriota	Cyanophyceae	Nostocales	Aphanizomenonaceae	Dolichospermum	NA	Dolichospermum sp.	PRJNA1119566	SAMN41711302
samp_4307_concoct_266	7. Asembo Bay	samp_4307	99	3.07	83.33	Bacteria	Cyanobacteria	Cyanobacteriia	Cyanobacteriales	Nostocaceae	Dolichospermum		5.11056	820	37.1	14872	Dolichospermum sp._LV_1_7. Asembo Bay_2022_2	Bacteria	Cyanobacteriota	Cyanophyceae	Nostocales	Aphanizomenonaceae	Dolichospermum	NA	Dolichospermum sp.	PRJNA1119566	SAMN41711303
samp_4307_metabat2_71	7. Asembo Bay	samp_4307	97.44	1.41	75	Bacteria	Cyanobacteria	Cyanobacteriia	Cyanobacteriales	Nostocaceae	Dolichospermum		4.28528	388	36.9	17811	Dolichospermum sp._LV_1_7. Asembo Bay_2022_3	Bacteria	Cyanobacteriota	Cyanophyceae	Nostocales	Aphanizomenonaceae	Dolichospermum	NA	Dolichospermum sp.	PRJNA1119566	SAMN41711304
samp_4307_metadecoder_439	7. Asembo Bay	samp_4307	96.88	1.41	75	Bacteria	Cyanobacteria	Cyanobacteriia	Cyanobacteriales	Nostocaceae	Dolichospermum		4.0676	312	37	18584	Dolichospermum sp._LV_1_7. Asembo Bay_2022_4	Bacteria	Cyanobacteriota	Cyanophyceae	Nostocales	Aphanizomenonaceae	Dolichospermum	NA	Dolichospermum sp.	PRJNA1119566	SAMN41711305
samp_4307_semibin_116	7. Asembo Bay	samp_4307	97.44	1.52	77.78	Bacteria	Cyanobacteria	Cyanobacteriia	Cyanobacteriales	Nostocaceae	Dolichospermum		4.30458	379	37.1	17661	Dolichospermum sp._LV_1_7. Asembo Bay_2022_5	Bacteria	Cyanobacteriota	Cyanophyceae	Nostocales	Aphanizomenonaceae	Dolichospermum	NA	Dolichospermum sp.	PRJNA1119566	SAMN41711306
samp_4308_VAMB_457	7. Asembo Bay	samp_4308	99	4.26	79.31	Bacteria	Cyanobacteria	Cyanobacteriia	Cyanobacteriales	Nostocaceae	Dolichospermum		5.33987	1602	36.8	14275	Dolichospermum sp._LV_2_7. Asembo Bay_2022	Bacteria	Cyanobacteriota	Cyanophyceae	Nostocales	Aphanizomenonaceae	Dolichospermum	NA	Dolichospermum sp.	PRJNA1119566	SAMN41711307
samp_4308_concoct_206	7. Asembo Bay	samp_4308	99	2.41	60	Bacteria	Cyanobacteria	Cyanobacteriia	Cyanobacteriales	Nostocaceae	Dolichospermum		5.15601	847	37.1	15608	Dolichospermum sp._LV_2_7. Asembo Bay_2022_1	Bacteria	Cyanobacteriota	Cyanophyceae	Nostocales	Aphanizomenonaceae	Dolichospermum	NA	Dolichospermum sp.	PRJNA1119566	SAMN41711308
samp_4308_metabat2_50	7. Asembo Bay	samp_4308	97.11	0.85	57.14	Bacteria	Cyanobacteria	Cyanobacteriia	Cyanobacteriales	Nostocaceae	Dolichospermum		4.24728	369	36.9	18252	Dolichospermum sp._LV_2_7. Asembo Bay_2022_2	Bacteria	Cyanobacteriota	Cyanophyceae	Nostocales	Aphanizomenonaceae	Dolichospermum	NA	Dolichospermum sp.	PRJNA1119566	SAMN41711309
samp_4308_metadecoder_368	7. Asembo Bay	samp_4308	96.22	0.3	0	Bacteria	Cyanobacteria	Cyanobacteriia	Cyanobacteriales	Nostocaceae	Dolichospermum		4.06071	299	37	18607	Dolichospermum sp._LV_2_7. Asembo Bay_2022_3	Bacteria	Cyanobacteriota	Cyanophyceae	Nostocales	Aphanizomenonaceae	Dolichospermum	NA	Dolichospermum sp.	PRJNA1119566	SAMN41711310
samp_4308_semibin_112	7. Asembo Bay	samp_4308	97.44	0.85	40	Bacteria	Cyanobacteria	Cyanobacteriia	Cyanobacteriales	Nostocaceae	Dolichospermum		4.3298	369	37.1	18215	Dolichospermum sp._LV_2_7. Asembo Bay_2022_4	Bacteria	Cyanobacteriota	Cyanophyceae	Nostocales	Aphanizomenonaceae	Dolichospermum	NA	Dolichospermum sp.	PRJNA1119566	SAMN41711311
samp_4311_VAMB_728	9. Mid Gulf	samp_4311	99	2.85	83.33	Bacteria	Cyanobacteria	Cyanobacteriia	Cyanobacteriales	Nostocaceae	Dolichospermum		5.00006	1240	36.8	19224	Dolichospermum sp._LV_5_9. Mid Gulf_2022	Bacteria	Cyanobacteriota	Cyanophyceae	Nostocales	Aphanizomenonaceae	Dolichospermum	NA	Dolichospermum sp.	PRJNA1119566	SAMN41711312
samp_4311_concoct_412	9. Mid Gulf	samp_4311	99	1.41	42.86	Bacteria	Cyanobacteria	Cyanobacteriia	Cyanobacteriales	Nostocaceae	Dolichospermum		4.96383	658	37.1	19389	Dolichospermum sp._LV_5_9. Mid Gulf_2022_1	Bacteria	Cyanobacteriota	Cyanophyceae	Nostocales	Aphanizomenonaceae	Dolichospermum	NA	Dolichospermum sp.	PRJNA1119566	SAMN41711313
samp_4311_maxbin_532	9. Mid Gulf	samp_4311	96.22	0.22	0	Bacteria	Cyanobacteria	Cyanobacteriia	Cyanobacteriales	Nostocaceae	Dolichospermum		4.01051	265	37.4	22523	Dolichospermum sp._LV_5_9. Mid Gulf_2022_2	Bacteria	Cyanobacteriota	Cyanophyceae	Nostocales	Aphanizomenonaceae	Dolichospermum	NA	Dolichospermum sp.	PRJNA1119566	SAMN41711314
samp_4311_metabat2_56	9. Mid Gulf	samp_4311	97.11	0.74	25	Bacteria	Cyanobacteria	Cyanobacteriia	Cyanobacteriales	Nostocaceae	Dolichospermum		4.22819	293	37	21733	Dolichospermum sp._LV_5_9. Mid Gulf_2022_3	Bacteria	Cyanobacteriota	Cyanophyceae	Nostocales	Aphanizomenonaceae	Dolichospermum	NA	Dolichospermum sp.	PRJNA1119566	SAMN41711315
samp_4311_metadecoder_629	9. Mid Gulf	samp_4311	96	0.3	0	Bacteria	Cyanobacteria	Cyanobacteriia	Cyanobacteriales	Nostocaceae	Dolichospermum		4.05324	242	37	22523	Dolichospermum sp._LV_5_9. Mid Gulf_2022_4	Bacteria	Cyanobacteriota	Cyanophyceae	Nostocales	Aphanizomenonaceae	Dolichospermum	NA	Dolichospermum sp.	PRJNA1119566	SAMN41711316
samp_4311_semibin_181	9. Mid Gulf	samp_4311	97.33	0.96	20	Bacteria	Cyanobacteria	Cyanobacteriia	Cyanobacteriales	Nostocaceae	Dolichospermum		4.37157	323	37.1	21334	Dolichospermum sp._LV_5_9. Mid Gulf_2022_5	Bacteria	Cyanobacteriota	Cyanophyceae	Nostocales	Aphanizomenonaceae	Dolichospermum	NA	Dolichospermum sp.	PRJNA1119566	SAMN41711317
samp_4312_VAMB_820	9. Mid Gulf	samp_4312	98.89	2.07	72.73	Bacteria	Cyanobacteria	Cyanobacteriia	Cyanobacteriales	Nostocaceae	Dolichospermum		4.97601	1333	36.7	19690	Dolichospermum sp._LV_6_9. Mid Gulf_2022	Bacteria	Cyanobacteriota	Cyanophyceae	Nostocales	Aphanizomenonaceae	Dolichospermum	NA	Dolichospermum sp.	PRJNA1119566	SAMN41711318
samp_4312_concoct_454	9. Mid Gulf	samp_4312	99.44	1.07	50	Bacteria	Cyanobacteria	Cyanobacteriia	Cyanobacteriales	Nostocaceae	Dolichospermum		4.98812	675	37.1	20289	Dolichospermum sp._LV_6_9. Mid Gulf_2022_1	Bacteria	Cyanobacteriota	Cyanophyceae	Nostocales	Aphanizomenonaceae	Dolichospermum	NA	Dolichospermum sp.	PRJNA1119566	SAMN41711319
samp_4312_maxbin_178	9. Mid Gulf	samp_4312	97.78	0.63	25	Bacteria	Cyanobacteria	Cyanobacteriia	Cyanobacteriales	Nostocaceae	Dolichospermum		4.14069	280	37.3	23516	Dolichospermum sp._LV_6_9. Mid Gulf_2022_2	Bacteria	Cyanobacteriota	Cyanophyceae	Nostocales	Aphanizomenonaceae	Dolichospermum	NA	Dolichospermum sp.	PRJNA1119566	SAMN41711320
samp_4312_metabat2_4	9. Mid Gulf	samp_4312	98.44	0.52	0	Bacteria	Cyanobacteria	Cyanobacteriia	Cyanobacteriales	Nostocaceae	Dolichospermum		4.24836	295	36.9	23208	Dolichospermum sp._LV_6_9. Mid Gulf_2022_3	Bacteria	Cyanobacteriota	Cyanophyceae	Nostocales	Aphanizomenonaceae	Dolichospermum	NA	Dolichospermum sp.	PRJNA1119566	SAMN41711321
samp_4312_metadecoder_625	9. Mid Gulf	samp_4312	97.88	0.45	0	Bacteria	Cyanobacteria	Cyanobacteriia	Cyanobacteriales	Nostocaceae	Dolichospermum		4.11414	248	37	23516	Dolichospermum sp._LV_6_9. Mid Gulf_2022_4	Bacteria	Cyanobacteriota	Cyanophyceae	Nostocales	Aphanizomenonaceae	Dolichospermum	NA	Dolichospermum sp.	PRJNA1119566	SAMN41711322
samp_4312_semibin_243	9. Mid Gulf	samp_4312	98.11	0.45	0	Bacteria	Cyanobacteria	Cyanobacteriia	Cyanobacteriales	Nostocaceae	Dolichospermum		4.38351	319	37.2	23146	Dolichospermum sp._LV_6_9. Mid Gulf_2022_5	Bacteria	Cyanobacteriota	Cyanophyceae	Nostocales	Aphanizomenonaceae	Dolichospermum	NA	Dolichospermum sp.	PRJNA1119566	SAMN41711323
samp_4315_VAMB_280	5. Mbita East	samp_4315	92.91	5.74	60	Bacteria	Cyanobacteria	Cyanobacteriia	Cyanobacteriales	Microcystaceae	Microcystis	Microcystis panniformis_A	4.23076	2568	43.5	2116	Microcystis panniformis_A_LV_9_5. Mbita East_2022	Bacteria	Cyanobacteriota	Cyanophyceae	Chroococcales	Microcystaceae	Microcystis	Microcystis aeruginosa	Microcystis aeruginosa	PRJNA1119566	SAMN41711324
samp_4315_VAMB_286	5. Mbita East	samp_4315	96.36	2.38	53.85	Bacteria	Cyanobacteria	Cyanobacteriia	Cyanobacteriales	Nostocaceae	Dolichospermum		3.87358	1731	37.4	3273	Dolichospermum sp._LV_9_5. Mbita East_2022	Bacteria	Cyanobacteriota	Cyanophyceae	Nostocales	Aphanizomenonaceae	Dolichospermum	NA	Dolichospermum sp.	PRJNA1119566	SAMN41711325
samp_4315_concoct_98	5. Mbita East	samp_4315	95.09	1.49	55.56	Bacteria	Cyanobacteria	Cyanobacteriia	Cyanobacteriales	Nostocaceae	Dolichospermum		3.68896	1297	37.8	3482	Dolichospermum sp._LV_9_5. Mbita East_2022_1	Bacteria	Cyanobacteriota	Cyanophyceae	Nostocales	Aphanizomenonaceae	Dolichospermum	NA	Dolichospermum sp.	PRJNA1119566	SAMN41711326
samp_4317_VAMB_199	1. Homa Bay	samp_4317	98.44	7.28	58.7	Bacteria	Cyanobacteria	Cyanobacteriia	Cyanobacteriales	Nostocaceae	Dolichospermum		5.49123	1535	36.7	13426	Dolichospermum sp._LV_11_1. Homa Bay_2022	Bacteria	Cyanobacteriota	Cyanophyceae	Nostocales	Aphanizomenonaceae	Dolichospermum	NA	Dolichospermum sp.	PRJNA1119566	SAMN41711327
samp_4317_VAMB_212	1. Homa Bay	samp_4317	98.03	1.57	66.67	Bacteria	Cyanobacteria	Cyanobacteriia	Cyanobacteriales	Microcystaceae	Microcystis	Microcystis panniformis_A	5.73471	1178	42.3	11322	Microcystis panniformis_A_LV_11_1. Homa Bay_2022	Bacteria	Cyanobacteriota	Cyanophyceae	Chroococcales	Microcystaceae	Microcystis	NA	Microcystis sp.	PRJNA1119566	SAMN41711328
samp_4317_concoct_68	1. Homa Bay	samp_4317	97.77	2.3	33.33	Bacteria	Cyanobacteria	Cyanobacteriia	Cyanobacteriales	Nostocaceae	Dolichospermum		4.48762	482	37	16552	Dolichospermum sp._LV_11_1. Homa Bay_2022_1	Bacteria	Cyanobacteriota	Cyanophyceae	Nostocales	Aphanizomenonaceae	Dolichospermum	NA	Dolichospermum sp.	PRJNA1119566	SAMN41711329
samp_4317_concoct_87	1. Homa Bay	samp_4317	97.92	1.68	36.36	Bacteria	Cyanobacteria	Cyanobacteriia	Cyanobacteriales	Microcystaceae	Microcystis	Microcystis panniformis_A	5.50476	693	42.6	11841	Microcystis panniformis_A_LV_11_1. Homa Bay_2022_1	Bacteria	Cyanobacteriota	Cyanophyceae	Chroococcales	Microcystaceae	Microcystis	Microcystis aeruginosa	Microcystis aeruginosa	PRJNA1119566	SAMN41711330
samp_4317_maxbin_23	1. Homa Bay	samp_4317	96.66	2.08	27.27	Bacteria	Cyanobacteria	Cyanobacteriia	Cyanobacteriales	Nostocaceae	Dolichospermum		4.39343	409	37.4	17018	Dolichospermum sp._LV_11_1. Homa Bay_2022_2	Bacteria	Cyanobacteriota	Cyanophyceae	Nostocales	Aphanizomenonaceae	Dolichospermum	NA	Dolichospermum sp.	PRJNA1119566	SAMN41711331
samp_4317_maxbin_26	1. Homa Bay	samp_4317	95.72	1.02	28.57	Bacteria	Cyanobacteria	Cyanobacteriia	Cyanobacteriales	Microcystaceae	Microcystis	Microcystis panniformis_A	5.59086	687	42.5	11617	Microcystis panniformis_A_LV_11_1. Homa Bay_2022_2	Bacteria	Cyanobacteriota	Cyanophyceae	Chroococcales	Microcystaceae	Microcystis	Microcystis aeruginosa	Microcystis aeruginosa	PRJNA1119566	SAMN41711332
samp_4317_metabat2_4	1. Homa Bay	samp_4317	95.07	0.8	33.33	Bacteria	Cyanobacteria	Cyanobacteriia	Cyanobacteriales	Microcystaceae	Microcystis	Microcystis panniformis_A	5.22203	588	42.6	12088	Microcystis panniformis_A_LV_11_1. Homa Bay_2022_3	Bacteria	Cyanobacteriota	Cyanophyceae	Chroococcales	Microcystaceae	Microcystis	Microcystis aeruginosa	Microcystis aeruginosa	PRJNA1119566	SAMN41711333
samp_4317_metabat2_5	1. Homa Bay	samp_4317	96.44	2.3	23.08	Bacteria	Cyanobacteria	Cyanobacteriia	Cyanobacteriales	Nostocaceae	Dolichospermum		4.26372	367	37	17343	Dolichospermum sp._LV_11_1. Homa Bay_2022_3	Bacteria	Cyanobacteriota	Cyanophyceae	Nostocales	Aphanizomenonaceae	Dolichospermum	NA	Dolichospermum sp.	PRJNA1119566	SAMN41711334
samp_4317_metadecoder_183	1. Homa Bay	samp_4317	94.58	1.34	14.29	Bacteria	Cyanobacteria	Cyanobacteriia	Cyanobacteriales	Nostocaceae	Dolichospermum		3.83303	249	37.1	20806	Dolichospermum sp._LV_11_1. Homa Bay_2022_4	Bacteria	Cyanobacteriota	Cyanophyceae	Nostocales	Aphanizomenonaceae	Dolichospermum	NA	Dolichospermum sp.	PRJNA1119566	SAMN41711335
samp_4318_VAMB_378	1. Homa Bay	samp_4318	99.89	3	81.25	Bacteria	Cyanobacteria	Cyanobacteriia	Cyanobacteriales	Microcystaceae	Microcystis	Microcystis panniformis_A	6.0848	1216	42.5	11080	Microcystis panniformis_A_LV_12_1. Homa Bay_2022	Bacteria	Cyanobacteriota	Cyanophyceae	Chroococcales	Microcystaceae	Microcystis	Microcystis aeruginosa	Microcystis aeruginosa	PRJNA1119566	SAMN41711336
samp_4318_VAMB_401	1. Homa Bay	samp_4318	98.66	6.27	76.32	Bacteria	Cyanobacteria	Cyanobacteriia	Cyanobacteriales	Nostocaceae	Dolichospermum		5.4388	1369	36.6	14397	Dolichospermum sp._LV_12_1. Homa Bay_2022	Bacteria	Cyanobacteriota	Cyanophyceae	Nostocales	Aphanizomenonaceae	Dolichospermum	NA	Dolichospermum sp.	PRJNA1119566	SAMN41711337
samp_4318_concoct_178	1. Homa Bay	samp_4318	99.44	3.86	78.26	Bacteria	Cyanobacteria	Cyanobacteriia	Cyanobacteriales	Nostocaceae	Dolichospermum		5.11178	741	36.8	15782	Dolichospermum sp._LV_12_1. Homa Bay_2022_1	Bacteria	Cyanobacteriota	Cyanophyceae	Nostocales	Aphanizomenonaceae	Dolichospermum	NA	Dolichospermum sp.	PRJNA1119566	SAMN41711338
samp_4318_concoct_196	1. Homa Bay	samp_4318	99.45	2.12	66.67	Bacteria	Cyanobacteria	Cyanobacteriia	Cyanobacteriales	Microcystaceae	Microcystis	Microcystis panniformis_A	5.67689	714	42.6	12193	Microcystis panniformis_A_LV_12_1. Homa Bay_2022_1	Bacteria	Cyanobacteriota	Cyanophyceae	Chroococcales	Microcystaceae	Microcystis	Microcystis aeruginosa	Microcystis aeruginosa	PRJNA1119566	SAMN41711339
samp_4318_metabat2_38	1. Homa Bay	samp_4318	96.38	1.02	66.67	Bacteria	Cyanobacteria	Cyanobacteriia	Cyanobacteriales	Microcystaceae	Microcystis	Microcystis panniformis_A	5.14284	536	42.5	13384	Microcystis panniformis_A_LV_12_1. Homa Bay_2022_2	Bacteria	Cyanobacteriota	Cyanophyceae	Chroococcales	Microcystaceae	Microcystis	Microcystis aeruginosa	Microcystis aeruginosa	PRJNA1119566	SAMN41711340
samp_4318_metabat2_46	1. Homa Bay	samp_4318	96.66	0.85	60	Bacteria	Cyanobacteria	Cyanobacteriia	Cyanobacteriales	Nostocaceae	Dolichospermum		4.26892	370	36.9	18604	Dolichospermum sp._LV_12_1. Homa Bay_2022_2	Bacteria	Cyanobacteriota	Cyanophyceae	Nostocales	Aphanizomenonaceae	Dolichospermum	NA	Dolichospermum sp.	PRJNA1119566	SAMN41711341
samp_4318_metadecoder_316	1. Homa Bay	samp_4318	91.09	0.45	50	Bacteria	Cyanobacteria	Cyanobacteriia	Cyanobacteriales	Nostocaceae	Dolichospermum		3.72376	229	37.1	19921	Dolichospermum sp._LV_12_1. Homa Bay_2022_3	Bacteria	Cyanobacteriota	Cyanophyceae	Nostocales	Aphanizomenonaceae	Dolichospermum	NA	Dolichospermum sp.	PRJNA1119566	SAMN41711342
samp_4318_semibin_75	1. Homa Bay	samp_4318	96.6	1.24	50	Bacteria	Cyanobacteria	Cyanobacteriia	Cyanobacteriales	Microcystaceae	Microcystis	Microcystis panniformis_A	5.23851	528	42.7	13323	Microcystis panniformis_A_LV_12_1. Homa Bay_2022_3	Bacteria	Cyanobacteriota	Cyanophyceae	Chroococcales	Microcystaceae	Microcystis	Microcystis aeruginosa	Microcystis aeruginosa	PRJNA1119566	SAMN41711343
samp_4318_semibin_78	1. Homa Bay	samp_4318	96.66	0.78	75	Bacteria	Cyanobacteria	Cyanobacteriia	Cyanobacteriales	Nostocaceae	Dolichospermum		4.11978	324	37.2	18676	Dolichospermum sp._LV_12_1. Homa Bay_2022_4	Bacteria	Cyanobacteriota	Cyanophyceae	Nostocales	Aphanizomenonaceae	Dolichospermum	NA	Dolichospermum sp.	PRJNA1119566	SAMN41711344
samp_4319_VAMB_955	4. Soklo	samp_4319	98.19	8.41	90	Bacteria	Cyanobacteria	Cyanobacteriia	Cyanobacteriales	Microcystaceae	Microcystis	Microcystis panniformis_A	5.84159	1100	42.4	9519	Microcystis panniformis_A_LV_13_4. Soklo_2022	Bacteria	Cyanobacteriota	Cyanophyceae	Chroococcales	Microcystaceae	Microcystis	Microcystis aeruginosa	Microcystis aeruginosa	PRJNA1119566	SAMN41711345
samp_4319_VAMB_975	4. Soklo	samp_4319	97.77	6.31	75.68	Bacteria	Cyanobacteria	Cyanobacteriia	Cyanobacteriales	Nostocaceae	Dolichospermum		5.32345	1210	36.6	13004	Dolichospermum sp._LV_13_4. Soklo_2022	Bacteria	Cyanobacteriota	Cyanophyceae	Nostocales	Aphanizomenonaceae	Dolichospermum	NA	Dolichospermum sp.	PRJNA1119566	SAMN41711346
samp_4319_concoct_522	4. Soklo	samp_4319	99	5.53	73.53	Bacteria	Cyanobacteria	Cyanobacteriia	Cyanobacteriales	Nostocaceae	Dolichospermum		6.23545	1345	36.9	10714	Dolichospermum sp._LV_13_4. Soklo_2022_1	Bacteria	Cyanobacteriota	Cyanophyceae	Nostocales	Aphanizomenonaceae	Dolichospermum	NA	Dolichospermum sp.	PRJNA1119566	SAMN41711347
samp_4319_concoct_637	4. Soklo	samp_4319	98.57	7.36	77.08	Bacteria	Cyanobacteria	Cyanobacteriia	Cyanobacteriales	Microcystaceae	Microcystis	Microcystis panniformis_A	6.30717	1030	42.5	9278	Microcystis panniformis_A_LV_13_4. Soklo_2022_1	Bacteria	Cyanobacteriota	Cyanophyceae	Chroococcales	Microcystaceae	Microcystis	Microcystis aeruginosa	Microcystis aeruginosa	PRJNA1119566	SAMN41711348
samp_4319_maxbin_392	4. Soklo	samp_4319	95.56	6.15	77.78	Bacteria	Cyanobacteria	Cyanobacteriia	Cyanobacteriales	Microcystaceae	Microcystis	Microcystis panniformis_A	5.74851	790	42.5	9877	Microcystis panniformis_A_LV_13_4. Soklo_2022_2	Bacteria	Cyanobacteriota	Cyanophyceae	Chroococcales	Microcystaceae	Microcystis	Microcystis aeruginosa	Microcystis aeruginosa	PRJNA1119566	SAMN41711349
samp_4319_maxbin_413	4. Soklo	samp_4319	96.56	1.63	60	Bacteria	Cyanobacteria	Cyanobacteriia	Cyanobacteriales	Nostocaceae	Dolichospermum		4.43529	433	37.3	16340	Dolichospermum sp._LV_13_4. Soklo_2022_2	Bacteria	Cyanobacteriota	Cyanophyceae	Nostocales	Aphanizomenonaceae	Dolichospermum	NA	Dolichospermum sp.	PRJNA1119566	SAMN41711350
samp_4319_metabat2_123	4. Soklo	samp_4319	94.52	5.41	93.1	Bacteria	Cyanobacteria	Cyanobacteriia	Cyanobacteriales	Microcystaceae	Microcystis	Microcystis panniformis_A	5.25942	661	42.4	10700	Microcystis panniformis_A_LV_13_4. Soklo_2022_3	Bacteria	Cyanobacteriota	Cyanophyceae	Chroococcales	Microcystaceae	Microcystis	Microcystis aeruginosa	Microcystis aeruginosa	PRJNA1119566	SAMN41711351
samp_4319_metabat2_91	4. Soklo	samp_4319	95	1.52	50	Bacteria	Cyanobacteria	Cyanobacteriia	Cyanobacteriales	Nostocaceae	Dolichospermum		4.28634	391	36.9	16722	Dolichospermum sp._LV_13_4. Soklo_2022_3	Bacteria	Cyanobacteriota	Cyanophyceae	Nostocales	Aphanizomenonaceae	Dolichospermum	NA	Dolichospermum sp.	PRJNA1119566	SAMN41711352
samp_4319_metadecoder_850	4. Soklo	samp_4319	95.43	0.78	75	Bacteria	Cyanobacteria	Cyanobacteriia	Cyanobacteriales	Nostocaceae	Dolichospermum		3.88111	278	37.1	18924	Dolichospermum sp._LV_13_4. Soklo_2022_4	Bacteria	Cyanobacteriota	Cyanophyceae	Nostocales	Aphanizomenonaceae	Dolichospermum	NA	Dolichospermum sp.	PRJNA1119566	SAMN41711353
samp_4319_semibin_177	4. Soklo	samp_4319	96.33	1.11	71.43	Bacteria	Cyanobacteria	Cyanobacteriia	Cyanobacteriales	Nostocaceae	Dolichospermum		4.38292	396	37.3	16537	Dolichospermum sp._LV_13_4. Soklo_2022_5	Bacteria	Cyanobacteriota	Cyanophyceae	Nostocales	Aphanizomenonaceae	Dolichospermum	NA	Dolichospermum sp.	PRJNA1119566	SAMN41711354
samp_4320_VAMB_761	4. Soklo	samp_4320	98.44	5.53	82.35	Bacteria	Cyanobacteria	Cyanobacteriia	Cyanobacteriales	Nostocaceae	Dolichospermum		5.44599	1307	36.5	13788	Dolichospermum sp._LV_14_4. Soklo_2022	Bacteria	Cyanobacteriota	Cyanophyceae	Nostocales	Aphanizomenonaceae	Dolichospermum	NA	Dolichospermum sp.	PRJNA1119566	SAMN41711355
samp_4320_VAMB_762	4. Soklo	samp_4320	99.45	6.18	77.14	Bacteria	Cyanobacteria	Cyanobacteriia	Cyanobacteriales	Microcystaceae	Microcystis	Microcystis panniformis_A	5.63744	959	42.7	10626	Microcystis panniformis_A_LV_14_4. Soklo_2022	Bacteria	Cyanobacteriota	Cyanophyceae	Chroococcales	Microcystaceae	Microcystis	Microcystis aeruginosa	Microcystis aeruginosa	PRJNA1119566	SAMN41711356
samp_4320_concoct_383	4. Soklo	samp_4320	97.99	3.36	63.16	Bacteria	Cyanobacteria	Cyanobacteriia	Cyanobacteriales	Microcystaceae	Microcystis	Microcystis panniformis_A	5.95044	850	42.6	10437	Microcystis panniformis_A_LV_14_4. Soklo_2022_1	Bacteria	Cyanobacteriota	Cyanophyceae	Chroococcales	Microcystaceae	Microcystis	Microcystis aeruginosa	Microcystis aeruginosa	PRJNA1119566	SAMN41711357
samp_4320_concoct_456	4. Soklo	samp_4320	99.44	5.31	63.33	Bacteria	Cyanobacteria	Cyanobacteriia	Cyanobacteriales	Nostocaceae	Dolichospermum		6.15297	1276	37	11021	Dolichospermum sp._LV_14_4. Soklo_2022_1	Bacteria	Cyanobacteriota	Cyanophyceae	Nostocales	Aphanizomenonaceae	Dolichospermum	NA	Dolichospermum sp.	PRJNA1119566	SAMN41711358
samp_4320_maxbin_308	4. Soklo	samp_4320	96.44	2.08	54.55	Bacteria	Cyanobacteria	Cyanobacteriia	Cyanobacteriales	Nostocaceae	Dolichospermum		4.41497	416	37.3	17201	Dolichospermum sp._LV_14_4. Soklo_2022_2	Bacteria	Cyanobacteriota	Cyanophyceae	Nostocales	Aphanizomenonaceae	Dolichospermum	NA	Dolichospermum sp.	PRJNA1119566	SAMN41711359
samp_4320_maxbin_328	4. Soklo	samp_4320	96.05	2.12	38.46	Bacteria	Cyanobacteria	Cyanobacteriia	Cyanobacteriales	Microcystaceae	Microcystis	Microcystis panniformis_A	5.79503	753	42.4	10476	Microcystis panniformis_A_LV_14_4. Soklo_2022_2	Bacteria	Cyanobacteriota	Cyanophyceae	Chroococcales	Microcystaceae	Microcystis	Microcystis aeruginosa	Microcystis aeruginosa	PRJNA1119566	SAMN41711360
samp_4320_metabat2_17	4. Soklo	samp_4320	94.65	1.41	50	Bacteria	Cyanobacteria	Cyanobacteriia	Cyanobacteriales	Nostocaceae	Dolichospermum		4.19072	347	37	17898	Dolichospermum sp._LV_14_4. Soklo_2022_3	Bacteria	Cyanobacteriota	Cyanophyceae	Nostocales	Aphanizomenonaceae	Dolichospermum	NA	Dolichospermum sp.	PRJNA1119566	SAMN41711361
samp_4320_metabat2_94	4. Soklo	samp_4320	95.94	2.56	50	Bacteria	Cyanobacteria	Cyanobacteriia	Cyanobacteriales	Microcystaceae	Microcystis	Microcystis panniformis_A	5.28794	612	42.6	11473	Microcystis panniformis_A_LV_14_4. Soklo_2022_3	Bacteria	Cyanobacteriota	Cyanophyceae	Chroococcales	Microcystaceae	Microcystis	Microcystis aeruginosa	Microcystis aeruginosa	PRJNA1119566	SAMN41711362
samp_4320_metadecoder_628	4. Soklo	samp_4320	90.57	1.61	75	Bacteria	Cyanobacteria	Cyanobacteriia	Cyanobacteriales	Microcystaceae	Microcystis	Microcystis panniformis_A	4.45196	424	42.8	12674	Microcystis panniformis_A_LV_14_4. Soklo_2022_4	Bacteria	Cyanobacteriota	Cyanophyceae	Chroococcales	Microcystaceae	Microcystis	Microcystis aeruginosa	Microcystis aeruginosa	PRJNA1119566	SAMN41711363
samp_4320_metadecoder_702	4. Soklo	samp_4320	93.1	1.11	83.33	Bacteria	Cyanobacteria	Cyanobacteriia	Cyanobacteriales	Nostocaceae	Dolichospermum		3.92019	270	37	19408	Dolichospermum sp._LV_14_4. Soklo_2022_4	Bacteria	Cyanobacteriota	Cyanophyceae	Nostocales	NA	NA	NA	Nostocales bacterium	PRJNA1119566	SAMN41711364
samp_4320_semibin_145	4. Soklo	samp_4320	94.63	2.34	58.33	Bacteria	Cyanobacteria	Cyanobacteriia	Cyanobacteriales	Microcystaceae	Microcystis	Microcystis panniformis_A	5.25357	593	42.6	11473	Microcystis panniformis_A_LV_14_4. Soklo_2022_5	Bacteria	Cyanobacteriota	Cyanophyceae	Chroococcales	Microcystaceae	Microcystis	Microcystis aeruginosa	Microcystis aeruginosa	PRJNA1119566	SAMN41711365
samp_4320_semibin_228	4. Soklo	samp_4320	95.55	1.78	66.67	Bacteria	Cyanobacteria	Cyanobacteriia	Cyanobacteriales	Nostocaceae	Dolichospermum		4.20384	340	37.1	17898	Dolichospermum sp._LV_14_4. Soklo_2022_5	Bacteria	Cyanobacteriota	Cyanophyceae	Nostocales	Aphanizomenonaceae	Dolichospermum	NA	Dolichospermum sp.	PRJNA1119566	SAMN41711366
samp_4321_VAMB_590	2. Homa Bay Pier	samp_4321	97.29	6.76	79.49	Bacteria	Cyanobacteria	Cyanobacteriia	Cyanobacteriales	Nostocaceae	Dolichospermum		5.23	1122	36.5	12682	Dolichospermum sp._LV_15_2. Homa Bay Pier_2022	Bacteria	Cyanobacteriota	Cyanophyceae	Nostocales	Aphanizomenonaceae	Dolichospermum	NA	Dolichospermum sp.	PRJNA1119566	SAMN41711367
samp_4321_VAMB_595	2. Homa Bay Pier	samp_4321	99.89	4.25	80	Bacteria	Cyanobacteria	Cyanobacteriia	Cyanobacteriales	Microcystaceae	Microcystis	Microcystis panniformis_A	5.68043	941	42.7	11584	Microcystis panniformis_A_LV_15_2. Homa Bay Pier_2022	Bacteria	Cyanobacteriota	Cyanophyceae	Chroococcales	Microcystaceae	Microcystis	Microcystis aeruginosa	Microcystis aeruginosa	PRJNA1119566	SAMN41711368
samp_4321_concoct_295	2. Homa Bay Pier	samp_4321	99.89	2.67	75	Bacteria	Cyanobacteria	Cyanobacteriia	Cyanobacteriales	Microcystaceae	Microcystis	Microcystis panniformis_A	5.78577	814	42.6	11523	Microcystis panniformis_A_LV_15_2. Homa Bay Pier_2022_1	Bacteria	Cyanobacteriota	Cyanophyceae	Chroococcales	Microcystaceae	Microcystis	Microcystis aeruginosa	Microcystis aeruginosa	PRJNA1119566	SAMN41711369
samp_4321_concoct_327	2. Homa Bay Pier	samp_4321	99.67	3.97	77.27	Bacteria	Cyanobacteria	Cyanobacteriia	Cyanobacteriales	Nostocaceae	Dolichospermum		5.32974	891	37.1	12643	Dolichospermum sp._LV_15_2. Homa Bay Pier_2022_1	Bacteria	Cyanobacteriota	Cyanophyceae	Nostocales	Aphanizomenonaceae	Dolichospermum	NA	Dolichospermum sp.	PRJNA1119566	SAMN41711370
samp_4321_maxbin_125	2. Homa Bay Pier	samp_4321	97.7	2.67	58.82	Bacteria	Cyanobacteria	Cyanobacteriia	Cyanobacteriales	Microcystaceae	Microcystis	Microcystis panniformis_A	5.72518	722	42.5	11556	Microcystis panniformis_A_LV_15_2. Homa Bay Pier_2022_2	Bacteria	Cyanobacteriota	Cyanophyceae	Chroococcales	Microcystaceae	Microcystis	Microcystis aeruginosa	Microcystis aeruginosa	PRJNA1119566	SAMN41711371
samp_4321_metabat2_52	2. Homa Bay Pier	samp_4321	96.52	1.52	66.67	Bacteria	Cyanobacteria	Cyanobacteriia	Cyanobacteriales	Nostocaceae	Dolichospermum		4.33194	419	36.8	16454	Dolichospermum sp._LV_15_2. Homa Bay Pier_2022_2	Bacteria	Cyanobacteriota	Cyanophyceae	Nostocales	Aphanizomenonaceae	Dolichospermum	NA	Dolichospermum sp.	PRJNA1119566	SAMN41711372
samp_4321_metabat2_69	2. Homa Bay Pier	samp_4321	96.38	2.01	83.33	Bacteria	Cyanobacteria	Cyanobacteriia	Cyanobacteriales	Microcystaceae	Microcystis	Microcystis panniformis_A	5.22992	595	42.5	12217	Microcystis panniformis_A_LV_15_2. Homa Bay Pier_2022_3	Bacteria	Cyanobacteriota	Cyanophyceae	Chroococcales	Microcystaceae	Microcystis	Microcystis aeruginosa	Microcystis aeruginosa	PRJNA1119566	SAMN41711373
samp_4321_metadecoder_473	2. Homa Bay Pier	samp_4321	95.14	1.34	71.43	Bacteria	Cyanobacteria	Cyanobacteriia	Cyanobacteriales	Nostocaceae	Dolichospermum		3.99225	314	37	18287	Dolichospermum sp._LV_15_2. Homa Bay Pier_2022_3	Bacteria	Cyanobacteriota	Cyanophyceae	Nostocales	Aphanizomenonaceae	Dolichospermum	NA	Dolichospermum sp.	PRJNA1119566	SAMN41711374
samp_4321_metadecoder_483	2. Homa Bay Pier	samp_4321	93.64	1.61	70	Bacteria	Cyanobacteria	Cyanobacteriia	Cyanobacteriales	Microcystaceae	Microcystis	Microcystis panniformis_A	4.4717	418	42.8	13527	Microcystis panniformis_A_LV_15_2. Homa Bay Pier_2022_4	Bacteria	Cyanobacteriota	Cyanophyceae	Chroococcales	Microcystaceae	Microcystis	Microcystis aeruginosa	Microcystis aeruginosa	PRJNA1119566	SAMN41711375
samp_4321_semibin_164	2. Homa Bay Pier	samp_4321	97.04	1.9	66.67	Bacteria	Cyanobacteria	Cyanobacteriia	Cyanobacteriales	Microcystaceae	Microcystis	Microcystis panniformis_A	5.27635	574	42.7	12401	Microcystis panniformis_A_LV_15_2. Homa Bay Pier_2022_5	Bacteria	Cyanobacteriota	Cyanophyceae	Chroococcales	Microcystaceae	Microcystis	Microcystis aeruginosa	Microcystis aeruginosa	PRJNA1119566	SAMN41711376
samp_4321_semibin_170	2. Homa Bay Pier	samp_4321	95.58	1.78	55.56	Bacteria	Cyanobacteria	Cyanobacteriia	Cyanobacteriales	Nostocaceae	Dolichospermum		4.34679	403	37.4	16454	Dolichospermum sp._LV_15_2. Homa Bay Pier_2022_4	Bacteria	Cyanobacteriota	Cyanophyceae	Nostocales	Aphanizomenonaceae	Dolichospermum	NA	Dolichospermum sp.	PRJNA1119566	SAMN41711377
samp_4322_VAMB_324	2. Homa Bay Pier	samp_4322	99.45	3.07	65	Bacteria	Cyanobacteria	Cyanobacteriia	Cyanobacteriales	Microcystaceae	Microcystis	Microcystis panniformis_A	5.96266	1207	42.4	10394	Microcystis panniformis_A_LV_16_2. Homa Bay Pier_2022	Bacteria	Cyanobacteriota	Cyanophyceae	Chroococcales	Microcystaceae	Microcystis	Microcystis aeruginosa	Microcystis aeruginosa	PRJNA1119566	SAMN41711378
samp_4322_VAMB_327	2. Homa Bay Pier	samp_4322	98.89	5.61	81.25	Bacteria	Cyanobacteria	Cyanobacteriia	Cyanobacteriales	Nostocaceae	Dolichospermum		5.55937	1604	36.5	13448	Dolichospermum sp._LV_16_2. Homa Bay Pier_2022	Bacteria	Cyanobacteriota	Cyanophyceae	Nostocales	Aphanizomenonaceae	Dolichospermum	NA	Dolichospermum sp.	PRJNA1119566	SAMN41711379
samp_4322_VAMB_407	2. Homa Bay Pier	samp_4322	99.67	7.3	50	Bacteria	Cyanobacteria	Cyanobacteriia	Cyanobacteriales	Microcystaceae	Microcystis	Microcystis panniformis_A	6.33888	2108	42.4	8906	Microcystis panniformis_A_LV_16_2. Homa Bay Pier_2022_1	Bacteria	Cyanobacteriota	Cyanophyceae	Chroococcales	Microcystaceae	Microcystis	Microcystis aeruginosa	Microcystis aeruginosa	PRJNA1119566	SAMN41711380
samp_4322_concoct_168	2. Homa Bay Pier	samp_4322	98.79	1.24	55.56	Bacteria	Cyanobacteria	Cyanobacteriia	Cyanobacteriales	Microcystaceae	Microcystis	Microcystis panniformis_A	5.51876	724	42.6	11220	Microcystis panniformis_A_LV_16_2. Homa Bay Pier_2022_2	Bacteria	Cyanobacteriota	Cyanophyceae	Chroococcales	Microcystaceae	Microcystis	Microcystis aeruginosa	Microcystis aeruginosa	PRJNA1119566	SAMN41711381
samp_4322_concoct_184	2. Homa Bay Pier	samp_4322	98.89	1.3	71.43	Bacteria	Cyanobacteria	Cyanobacteriia	Cyanobacteriales	Nostocaceae	Dolichospermum		4.49837	485	36.9	17439	Dolichospermum sp._LV_16_2. Homa Bay Pier_2022_1	Bacteria	Cyanobacteriota	Cyanophyceae	Nostocales	Aphanizomenonaceae	Dolichospermum	NA	Dolichospermum sp.	PRJNA1119566	SAMN41711382
samp_4322_maxbin_41	2. Homa Bay Pier	samp_4322	96.6	1.46	33.33	Bacteria	Cyanobacteria	Cyanobacteriia	Cyanobacteriales	Microcystaceae	Microcystis	Microcystis panniformis_A	5.74043	739	42.5	10808	Microcystis panniformis_A_LV_16_2. Homa Bay Pier_2022_3	Bacteria	Cyanobacteriota	Cyanophyceae	Chroococcales	Microcystaceae	Microcystis	Microcystis aeruginosa	Microcystis aeruginosa	PRJNA1119566	SAMN41711383
samp_4322_maxbin_49	2. Homa Bay Pier	samp_4322	98	0.85	60	Bacteria	Cyanobacteria	Cyanobacteriia	Cyanobacteriales	Nostocaceae	Dolichospermum		4.39084	413	37.3	18154	Dolichospermum sp._LV_16_2. Homa Bay Pier_2022_2	Bacteria	Cyanobacteriota	Cyanophyceae	Nostocales	Aphanizomenonaceae	Dolichospermum	NA	Dolichospermum sp.	PRJNA1119566	SAMN41711384
samp_4322_metabat2_23	2. Homa Bay Pier	samp_4322	97.1	0.52	33.33	Bacteria	Cyanobacteria	Cyanobacteriia	Cyanobacteriales	Nostocaceae	Dolichospermum		4.25566	375	36.8	18934	Dolichospermum sp._LV_16_2. Homa Bay Pier_2022_3	Bacteria	Cyanobacteriota	Cyanophyceae	Nostocales	Aphanizomenonaceae	Dolichospermum	NA	Dolichospermum sp.	PRJNA1119566	SAMN41711385
samp_4322_metabat2_24	2. Homa Bay Pier	samp_4322	96.16	1.02	42.86	Bacteria	Cyanobacteria	Cyanobacteriia	Cyanobacteriales	Microcystaceae	Microcystis	Microcystis panniformis_A	5.22187	598	42.6	11879	Microcystis panniformis_A_LV_16_2. Homa Bay Pier_2022_4	Bacteria	Cyanobacteriota	Cyanophyceae	Chroococcales	Microcystaceae	Microcystis	NA	Microcystis sp.	PRJNA1119566	SAMN41711386
samp_4322_metadecoder_289	2. Homa Bay Pier	samp_4322	95.32	0.45	50	Bacteria	Cyanobacteria	Cyanobacteriia	Cyanobacteriales	Nostocaceae	Dolichospermum		3.90862	263	37	19872	Dolichospermum sp._LV_16_2. Homa Bay Pier_2022_4	Bacteria	Cyanobacteriota	Cyanophyceae	Nostocales	Aphanizomenonaceae	Dolichospermum	NA	Dolichospermum sp.	PRJNA1119566	SAMN41711387
samp_4323_VAMB_432	3. Homa Bay Water Intake	samp_4323	99.01	5.39	86.11	Bacteria	Cyanobacteria	Cyanobacteriia	Cyanobacteriales	Microcystaceae	Microcystis	Microcystis panniformis_A	5.9029	1016	42.6	10767	Microcystis panniformis_A_LV_17_3. Homa Bay Water Intake_2022	Bacteria	Cyanobacteriota	Cyanophyceae	Chroococcales	Microcystaceae	Microcystis	Microcystis aeruginosa	Microcystis aeruginosa	PRJNA1119566	SAMN41711388
samp_4323_VAMB_453	3. Homa Bay Water Intake	samp_4323	98.66	4.9	80	Bacteria	Cyanobacteria	Cyanobacteriia	Cyanobacteriales	Nostocaceae	Dolichospermum		4.98153	969	36.8	13493	Dolichospermum sp._LV_17_3. Homa Bay Water Intake_2022	Bacteria	Cyanobacteriota	Cyanophyceae	Nostocales	Aphanizomenonaceae	Dolichospermum	NA	Dolichospermum sp.	PRJNA1119566	SAMN41711389
samp_4323_concoct_215	3. Homa Bay Water Intake	samp_4323	98.89	2.97	68.42	Bacteria	Cyanobacteria	Cyanobacteriia	Cyanobacteriales	Nostocaceae	Dolichospermum		4.74048	619	36.8	14383	Dolichospermum sp._LV_17_3. Homa Bay Water Intake_2022_1	Bacteria	Cyanobacteriota	Cyanophyceae	Nostocales	Aphanizomenonaceae	Dolichospermum	NA	Dolichospermum sp.	PRJNA1119566	SAMN41711390
samp_4323_concoct_225	3. Homa Bay Water Intake	samp_4323	98.79	4.51	83.87	Bacteria	Cyanobacteria	Cyanobacteriia	Cyanobacteriales	Microcystaceae	Microcystis	Microcystis panniformis_A	5.74278	771	42.7	11121	Microcystis panniformis_A_LV_17_3. Homa Bay Water Intake_2022_1	Bacteria	Cyanobacteriota	Cyanophyceae	Chroococcales	Microcystaceae	Microcystis	Microcystis aeruginosa	Microcystis aeruginosa	PRJNA1119566	SAMN41711391
samp_4323_maxbin_310	3. Homa Bay Water Intake	samp_4323	95.5	3.08	60	Bacteria	Cyanobacteria	Cyanobacteriia	Cyanobacteriales	Microcystaceae	Microcystis	Microcystis panniformis_A	5.82563	752	42.6	10596	Microcystis panniformis_A_LV_17_3. Homa Bay Water Intake_2022_2	Bacteria	Cyanobacteriota	Cyanophyceae	Chroococcales	Microcystaceae	Microcystis	Microcystis aeruginosa	Microcystis aeruginosa	PRJNA1119566	SAMN41711392
samp_4323_maxbin_320	3. Homa Bay Water Intake	samp_4323	97.25	0.97	20	Bacteria	Cyanobacteria	Cyanobacteriia	Cyanobacteriales	Nostocaceae	Dolichospermum		4.37547	427	37.3	15371	Dolichospermum sp._LV_17_3. Homa Bay Water Intake_2022_2	Bacteria	Cyanobacteriota	Cyanophyceae	Nostocales	Aphanizomenonaceae	Dolichospermum	NA	Dolichospermum sp.	PRJNA1119566	SAMN41711393
samp_4323_metabat2_108	3. Homa Bay Water Intake	samp_4323	95.69	0.85	57.14	Bacteria	Cyanobacteria	Cyanobacteriia	Cyanobacteriales	Nostocaceae	Dolichospermum		4.27005	401	36.8	15935	Dolichospermum sp._LV_17_3. Homa Bay Water Intake_2022_3	Bacteria	Cyanobacteriota	Cyanophyceae	Nostocales	Aphanizomenonaceae	Dolichospermum	NA	Dolichospermum sp.	PRJNA1119566	SAMN41711394
samp_4323_metabat2_132	3. Homa Bay Water Intake	samp_4323	95.43	3.12	85.71	Bacteria	Cyanobacteria	Cyanobacteriia	Cyanobacteriales	Microcystaceae	Microcystis	Microcystis panniformis_A	5.30579	612	42.5	11785	Microcystis panniformis_A_LV_17_3. Homa Bay Water Intake_2022_3	Bacteria	Cyanobacteriota	Cyanophyceae	Chroococcales	Microcystaceae	Microcystis	Microcystis aeruginosa	Microcystis aeruginosa	PRJNA1119566	SAMN41711395
samp_4323_metadecoder_393	3. Homa Bay Water Intake	samp_4323	95.25	0.22	0	Bacteria	Cyanobacteria	Cyanobacteriia	Cyanobacteriales	Nostocaceae	Dolichospermum		3.95988	303	37	17005	Dolichospermum sp._LV_17_3. Homa Bay Water Intake_2022_4	Bacteria	Cyanobacteriota	Cyanophyceae	Nostocales	Aphanizomenonaceae	Dolichospermum	NA	Dolichospermum sp.	PRJNA1119566	SAMN41711396
samp_4324_VAMB_358	3. Homa Bay Water Intake	samp_4324	99.34	4.08	84.62	Bacteria	Cyanobacteria	Cyanobacteriia	Cyanobacteriales	Microcystaceae	Microcystis	Microcystis panniformis_A	5.44063	880	42.8	9923	Microcystis panniformis_A_LV_18_3. Homa Bay Water Intake_2022	Bacteria	Cyanobacteriota	Cyanophyceae	Chroococcales	Microcystaceae	Microcystis	Microcystis aeruginosa	Microcystis aeruginosa	PRJNA1119566	SAMN41711397
samp_4324_VAMB_363	3. Homa Bay Water Intake	samp_4324	96.66	4.19	91.67	Bacteria	Cyanobacteria	Cyanobacteriia	Cyanobacteriales	Nostocaceae	Dolichospermum		5.19134	1085	36.4	13870	Dolichospermum sp._LV_18_3. Homa Bay Water Intake_2022	Bacteria	Cyanobacteriota	Cyanophyceae	Nostocales	Aphanizomenonaceae	Dolichospermum	NA	Dolichospermum sp.	PRJNA1119566	SAMN41711398
samp_4324_VAMB_466	3. Homa Bay Water Intake	samp_4324	99.89	8.03	87.23	Bacteria	Cyanobacteria	Cyanobacteriia	Cyanobacteriales	Microcystaceae	Microcystis	Microcystis panniformis_A	6.67994	1889	42.3	8296	Microcystis panniformis_A_LV_18_3. Homa Bay Water Intake_2022_1	Bacteria	Cyanobacteriota	Cyanophyceae	Chroococcales	Microcystaceae	Microcystis	Microcystis aeruginosa	Microcystis aeruginosa	PRJNA1119566	SAMN41711399
samp_4324_concoct_132	3. Homa Bay Water Intake	samp_4324	98.68	2.58	70.59	Bacteria	Cyanobacteria	Cyanobacteriia	Cyanobacteriales	Microcystaceae	Microcystis	Microcystis panniformis_A	5.6676	812	42.6	9873	Microcystis panniformis_A_LV_18_3. Homa Bay Water Intake_2022_2	Bacteria	Cyanobacteriota	Cyanophyceae	Chroococcales	Microcystaceae	Microcystis	Microcystis aeruginosa	Microcystis aeruginosa	PRJNA1119566	SAMN41711400
samp_4324_concoct_96	3. Homa Bay Water Intake	samp_4324	99	1.85	63.64	Bacteria	Cyanobacteria	Cyanobacteriia	Cyanobacteriales	Nostocaceae	Dolichospermum		4.61029	546	37	16007	Dolichospermum sp._LV_18_3. Homa Bay Water Intake_2022_1	Bacteria	Cyanobacteriota	Cyanophyceae	Nostocales	Aphanizomenonaceae	Dolichospermum	NA	Dolichospermum sp.	PRJNA1119566	SAMN41711401
samp_4324_maxbin_53	3. Homa Bay Water Intake	samp_4324	98.11	0.74	50	Bacteria	Cyanobacteria	Cyanobacteriia	Cyanobacteriales	Nostocaceae	Dolichospermum		4.42531	435	37.2	16348	Dolichospermum sp._LV_18_3. Homa Bay Water Intake_2022_2	Bacteria	Cyanobacteriota	Cyanophyceae	Nostocales	Aphanizomenonaceae	Dolichospermum	NA	Dolichospermum sp.	PRJNA1119566	SAMN41711402
samp_4324_maxbin_57	3. Homa Bay Water Intake	samp_4324	96.71	3.23	52.38	Bacteria	Cyanobacteria	Cyanobacteriia	Cyanobacteriales	Microcystaceae	Microcystis	Microcystis panniformis_A	5.78776	807	42.5	9787	Microcystis panniformis_A_LV_18_3. Homa Bay Water Intake_2022_3	Bacteria	Cyanobacteriota	Cyanophyceae	Chroococcales	Microcystaceae	Microcystis	Microcystis aeruginosa	Microcystis aeruginosa	PRJNA1119566	SAMN41711403
samp_4324_metabat2_34	3. Homa Bay Water Intake	samp_4324	95.45	2.3	71.43	Bacteria	Cyanobacteria	Cyanobacteriia	Cyanobacteriales	Microcystaceae	Microcystis	Microcystis panniformis_A	5.19199	650	42.5	10485	Microcystis panniformis_A_LV_18_3. Homa Bay Water Intake_2022_4	Bacteria	Cyanobacteriota	Cyanophyceae	Chroococcales	Microcystaceae	Microcystis	Microcystis aeruginosa	Microcystis aeruginosa	PRJNA1119566	SAMN41711404
samp_4324_metabat2_51	3. Homa Bay Water Intake	samp_4324	95.99	0.52	33.33	Bacteria	Cyanobacteria	Cyanobacteriia	Cyanobacteriales	Nostocaceae	Dolichospermum		4.25225	389	36.9	16925	Dolichospermum sp._LV_18_3. Homa Bay Water Intake_2022_3	Bacteria	Cyanobacteriota	Cyanophyceae	Nostocales	Aphanizomenonaceae	Dolichospermum	NA	Dolichospermum sp.	PRJNA1119566	SAMN41711405
samp_4324_metadecoder_326	3. Homa Bay Water Intake	samp_4324	95.88	0.22	100	Bacteria	Cyanobacteria	Cyanobacteriia	Cyanobacteriales	Nostocaceae	Dolichospermum		4.01116	307	37	18558	Dolichospermum sp._LV_18_3. Homa Bay Water Intake_2022_4	Bacteria	Cyanobacteriota	Cyanophyceae	Nostocales	Aphanizomenonaceae	Dolichospermum	NA	Dolichospermum sp.	PRJNA1119566	SAMN41711406
samp_4325_VAMB_310	H1. Homa Bay Coast	samp_4325	99.11	5.48	87.5	Bacteria	Cyanobacteria	Cyanobacteriia	Cyanobacteriales	Nostocaceae	Dolichospermum		5.52796	1902	36.7	13894	Dolichospermum sp._LV_19_H1. Homa Bay Coast_2022	Bacteria	Cyanobacteriota	Cyanophyceae	Nostocales	Aphanizomenonaceae	Dolichospermum	NA	Dolichospermum sp.	PRJNA1119566	SAMN41711407
samp_4325_VAMB_332	H1. Homa Bay Coast	samp_4325	95.24	6.77	37.21	Bacteria	Cyanobacteria	Cyanobacteriia	Cyanobacteriales	Microcystaceae	Microcystis		5.43631	4522	42.8	1747	Microcystis sp._LV_19_H1. Homa Bay Coast_2022	Bacteria	Cyanobacteriota	Cyanophyceae	Chroococcales	Microcystaceae	Microcystis	NA	Microcystis sp.	PRJNA1119566	SAMN41711408
samp_4325_concoct_153	H1. Homa Bay Coast	samp_4325	99.11	1.63	75	Bacteria	Cyanobacteria	Cyanobacteriia	Cyanobacteriales	Nostocaceae	Dolichospermum		4.63046	532	37	16768	Dolichospermum sp._LV_19_H1. Homa Bay Coast_2022_1	Bacteria	Cyanobacteriota	Cyanophyceae	Nostocales	Aphanizomenonaceae	Dolichospermum	NA	Dolichospermum sp.	PRJNA1119566	SAMN41711409
samp_4325_metabat2_51	H1. Homa Bay Coast	samp_4325	96.67	0.96	60	Bacteria	Cyanobacteria	Cyanobacteriia	Cyanobacteriales	Nostocaceae	Dolichospermum		4.21685	355	36.9	18282	Dolichospermum sp._LV_19_H1. Homa Bay Coast_2022_2	Bacteria	Cyanobacteriota	Cyanophyceae	Nostocales	Aphanizomenonaceae	Dolichospermum	NA	Dolichospermum sp.	PRJNA1119566	SAMN41711410
samp_4325_metadecoder_273	H1. Homa Bay Coast	samp_4325	95.55	0.74	50	Bacteria	Cyanobacteria	Cyanobacteriia	Cyanobacteriales	Nostocaceae	Dolichospermum		3.93624	264	37.1	19115	Dolichospermum sp._LV_19_H1. Homa Bay Coast_2022_3	Bacteria	Cyanobacteriota	Cyanophyceae	Nostocales	Aphanizomenonaceae	Dolichospermum	NA	Dolichospermum sp.	PRJNA1119566	SAMN41711411
samp_4325_semibin_22	H1. Homa Bay Coast	samp_4325	92.43	0.74	50	Bacteria	Cyanobacteria	Cyanobacteriia	Cyanobacteriales	Nostocaceae	Dolichospermum		3.7807	256	37.3	19465	Dolichospermum sp._LV_19_H1. Homa Bay Coast_2022_4	Bacteria	Cyanobacteriota	Cyanophyceae	Nostocales	Aphanizomenonaceae	Dolichospermum	NA	Dolichospermum sp.	PRJNA1119566	SAMN41711412
samp_4326_VAMB_358	H1. Homa Bay Coast	samp_4326	99.56	4.93	87.88	Bacteria	Cyanobacteria	Cyanobacteriia	Cyanobacteriales	Nostocaceae	Dolichospermum		5.30234	1933	36.9	12990	Dolichospermum sp._LV_20_H1. Homa Bay Coast_2022	Bacteria	Cyanobacteriota	Cyanophyceae	Nostocales	Aphanizomenonaceae	Dolichospermum	NA	Dolichospermum sp.	PRJNA1119566	SAMN41711413
samp_4326_concoct_110	H1. Homa Bay Coast	samp_4326	99.56	1.19	71.43	Bacteria	Cyanobacteria	Cyanobacteriia	Cyanobacteriales	Nostocaceae	Dolichospermum		4.47415	514	37.1	15342	Dolichospermum sp._LV_20_H1. Homa Bay Coast_2022_1	Bacteria	Cyanobacteriota	Cyanophyceae	Nostocales	Aphanizomenonaceae	Dolichospermum	NA	Dolichospermum sp.	PRJNA1119566	SAMN41711414
samp_4326_maxbin_35	H1. Homa Bay Coast	samp_4326	97.22	0.22	0	Bacteria	Cyanobacteria	Cyanobacteriia	Cyanobacteriales	Nostocaceae	Dolichospermum		4.07797	370	37.5	16022	Dolichospermum sp._LV_20_H1. Homa Bay Coast_2022_2	Bacteria	Cyanobacteriota	Cyanophyceae	Nostocales	Aphanizomenonaceae	Dolichospermum	NA	Dolichospermum sp.	PRJNA1119566	SAMN41711415
samp_4326_metabat2_21	H1. Homa Bay Coast	samp_4326	97.63	0.63	50	Bacteria	Cyanobacteria	Cyanobacteriia	Cyanobacteriales	Nostocaceae	Dolichospermum		4.24404	394	37	15953	Dolichospermum sp._LV_20_H1. Homa Bay Coast_2022_3	Bacteria	Cyanobacteriota	Cyanophyceae	Nostocales	Aphanizomenonaceae	Dolichospermum	NA	Dolichospermum sp.	PRJNA1119566	SAMN41711416
samp_4326_metadecoder_254	H1. Homa Bay Coast	samp_4326	96.29	0.52	33.33	Bacteria	Cyanobacteria	Cyanobacteriia	Cyanobacteriales	Nostocaceae	Dolichospermum		3.99135	312	37.1	16794	Dolichospermum sp._LV_20_H1. Homa Bay Coast_2022_4	Bacteria	Cyanobacteriota	Cyanophyceae	Nostocales	Aphanizomenonaceae	Dolichospermum	NA	Dolichospermum sp.	PRJNA1119566	SAMN41711417
samp_4432_VAMB_675	10. Kisumu Harbor	samp_4432	99.13	9.9	89.39	Bacteria	Cyanobacteria	Cyanobacteriia	Cyanobacteriales	Microcoleaceae	Planktothrix		6.97342	1719	38.8	12801	Planktothrix sp._LV_23_10. Kisumu Harbor_2023	Bacteria	Cyanobacteriota	Cyanophyceae	Oscillatoriales	Microcoleaceae	Planktothrix	NA	Planktothrix sp.	PRJNA1119566	SAMN41711418
samp_4432_concoct_468	10. Kisumu Harbor	samp_4432	98.03	2.37	92.31	Bacteria	Cyanobacteria	Cyanobacteriia	Cyanobacteriales	Microcoleaceae	Planktothrix		5.3731	520	39.1	18699	Planktothrix sp._LV_23_10. Kisumu Harbor_2023_1	Bacteria	Cyanobacteriota	Cyanophyceae	Oscillatoriales	Microcoleaceae	Planktothrix	NA	Planktothrix sp.	PRJNA1119566	SAMN41711419
samp_4432_maxbin_231	10. Kisumu Harbor	samp_4432	97.82	0.95	80	Bacteria	Cyanobacteria	Cyanobacteriia	Cyanobacteriales	Microcoleaceae	Planktothrix		5.01723	441	39.3	19782	Planktothrix sp._LV_23_10. Kisumu Harbor_2023_2	Bacteria	Cyanobacteriota	Cyanophyceae	Oscillatoriales	Microcoleaceae	Planktothrix	NA	Planktothrix sp.	PRJNA1119566	SAMN41711420
samp_4432_metabat2_55	10. Kisumu Harbor	samp_4432	97.6	0.95	100	Bacteria	Cyanobacteria	Cyanobacteriia	Cyanobacteriales	Microcoleaceae	Planktothrix		5.02928	426	39.3	20113	Planktothrix sp._LV_23_10. Kisumu Harbor_2023_3	Bacteria	Cyanobacteriota	Cyanophyceae	Oscillatoriales	Microcoleaceae	Planktothrix	NA	Planktothrix sp.	PRJNA1119566	SAMN41711421
samp_4432_semibin_123	10. Kisumu Harbor	samp_4432	95.63	0.73	100	Bacteria	Cyanobacteria	Cyanobacteriia	Cyanobacteriales	Microcoleaceae	Planktothrix		4.65055	339	39.4	20921	Planktothrix sp._LV_23_10. Kisumu Harbor_2023_4	Bacteria	Cyanobacteriota	Cyanophyceae	Oscillatoriales	Microcoleaceae	Planktothrix	NA	Planktothrix sp.	PRJNA1119566	SAMN41711422
samp_4434_VAMB_215	15. Sondu Miriu	samp_4434	99.56	7.11	84.78	Bacteria	Cyanobacteria	Cyanobacteriia	Cyanobacteriales	Microcoleaceae	Planktothrix		6.82955	2000	38.8	12427	Planktothrix sp._LV_25_15. Sondu Miriu_2023	Bacteria	Cyanobacteriota	Cyanophyceae	Oscillatoriales	Microcoleaceae	Planktothrix	NA	Planktothrix sp.	PRJNA1119566	SAMN41711423
samp_4434_VAMB_258	15. Sondu Miriu	samp_4434	99.44	4.16	67.86	Bacteria	Cyanobacteria	Cyanobacteriia	Cyanobacteriales	Nostocaceae	Dolichospermum		5.69927	1981	36.9	12766	Dolichospermum sp._LV_25_15. Sondu Miriu_2023	Bacteria	Cyanobacteriota	Cyanophyceae	Nostocales	Aphanizomenonaceae	Dolichospermum	NA	Dolichospermum sp.	PRJNA1119566	SAMN41711424
samp_4434_VAMB_405	15. Sondu Miriu	samp_4434	99.56	6.95	43.48	Bacteria	Cyanobacteria	Cyanobacteriia	Cyanobacteriales	Nostocaceae	Dolichospermum		6.14584	2854	37.1	11213	Dolichospermum sp._LV_25_15. Sondu Miriu_2023_1	Bacteria	Cyanobacteriota	Cyanophyceae	Nostocales	Aphanizomenonaceae	Dolichospermum	NA	Dolichospermum sp.	PRJNA1119566	SAMN41711425
samp_4434_VAMB_422	15. Sondu Miriu	samp_4434	99.78	8.75	82.69	Bacteria	Cyanobacteria	Cyanobacteriia	Cyanobacteriales	Microcoleaceae	Planktothrix		7.45263	3030	38.6	10587	Planktothrix sp._LV_25_15. Sondu Miriu_2023_1	Bacteria	Cyanobacteriota	Cyanophyceae	Oscillatoriales	Microcoleaceae	Planktothrix	NA	Planktothrix sp.	PRJNA1119566	SAMN41711426
samp_4434_concoct_1141	15. Sondu Miriu	samp_4434	99.13	1.93	80	Bacteria	Cyanobacteria	Cyanobacteriia	Cyanobacteriales	Microcoleaceae	Planktothrix		5.23416	468	39.2	17594	Planktothrix sp._LV_25_15. Sondu Miriu_2023_2	Bacteria	Cyanobacteriota	Cyanophyceae	Oscillatoriales	Microcoleaceae	Planktothrix	NA	Planktothrix sp.	PRJNA1119566	SAMN41711427
samp_4434_concoct_1146	15. Sondu Miriu	samp_4434	99.11	2.04	84.62	Bacteria	Cyanobacteria	Cyanobacteriia	Cyanobacteriales	Nostocaceae	Dolichospermum		4.77116	589	36.9	15855	Dolichospermum sp._LV_25_15. Sondu Miriu_2023_2	Bacteria	Cyanobacteriota	Cyanophyceae	Nostocales	Aphanizomenonaceae	Dolichospermum	NA	Dolichospermum sp.	PRJNA1119566	SAMN41711428
samp_4434_maxbin_358	15. Sondu Miriu	samp_4434	99.13	1.91	92.31	Bacteria	Cyanobacteria	Cyanobacteriia	Cyanobacteriales	Microcoleaceae	Planktothrix		5.31835	490	39.3	17282	Planktothrix sp._LV_25_15. Sondu Miriu_2023_3	Bacteria	Cyanobacteriota	Cyanophyceae	Oscillatoriales	Microcoleaceae	Planktothrix	NA	Planktothrix sp.	PRJNA1119566	SAMN41711429
samp_4434_maxbin_376	15. Sondu Miriu	samp_4434	91.02	1	100	Bacteria	Cyanobacteria	Cyanobacteriia	Cyanobacteriales	Nostocaceae	Dolichospermum		3.74305	273	37.1	19765	Dolichospermum sp._LV_25_15. Sondu Miriu_2023_3	Bacteria	Cyanobacteriota	Cyanophyceae	Nostocales	Aphanizomenonaceae	Dolichospermum	NA	Dolichospermum sp.	PRJNA1119566	SAMN41711430
samp_4434_metabat2_18	15. Sondu Miriu	samp_4434	98.81	1.63	66.67	Bacteria	Cyanobacteria	Cyanobacteriia	Cyanobacteriales	Nostocaceae	Dolichospermum		4.42359	389	36.9	17229	Dolichospermum sp._LV_25_15. Sondu Miriu_2023_4	Bacteria	Cyanobacteriota	Cyanophyceae	Nostocales	Aphanizomenonaceae	Dolichospermum	NA	Dolichospermum sp.	PRJNA1119566	SAMN41711431
samp_4434_metabat2_31	15. Sondu Miriu	samp_4434	98.69	1.24	100	Bacteria	Cyanobacteria	Cyanobacteriia	Cyanobacteriales	Microcoleaceae	Planktothrix		5.00351	421	39.2	18186	Planktothrix sp._LV_25_15. Sondu Miriu_2023_4	Bacteria	Cyanobacteriota	Cyanophyceae	Oscillatoriales	Microcoleaceae	Planktothrix	NA	Planktothrix sp.	PRJNA1119566	SAMN41711432
samp_4434_metadecoder_1313	15. Sondu Miriu	samp_4434	98.59	1.19	85.71	Bacteria	Cyanobacteria	Cyanobacteriia	Cyanobacteriales	Nostocaceae	Dolichospermum		4.14774	318	37	18335	Dolichospermum sp._LV_25_15. Sondu Miriu_2023_5	Bacteria	Cyanobacteriota	Cyanophyceae	Nostocales	Aphanizomenonaceae	Dolichospermum	NA	Dolichospermum sp.	PRJNA1119566	SAMN41711433
samp_4434_semibin_67	15. Sondu Miriu	samp_4434	93.44	0.51	100	Bacteria	Cyanobacteria	Cyanobacteriia	Cyanobacteriales	Microcoleaceae	Planktothrix		4.48996	314	39.4	19302	Planktothrix sp._LV_25_15. Sondu Miriu_2023_5	Bacteria	Cyanobacteriota	Cyanophyceae	Oscillatoriales	Microcoleaceae	Planktothrix	NA	Planktothrix sp.	PRJNA1119566	SAMN41711434
samp_4435_VAMB_1079	17. Southern Mid-Gulf	samp_4435	95.88	6.49	34.15	Bacteria	Cyanobacteria	Cyanobacteriia	Cyanobacteriales	Nostocaceae	Dolichospermum		4.49435	2871	37.2	2393	Dolichospermum sp._LV_26_17. Southern Mid-Gulf_2023	Bacteria	Cyanobacteriota	Cyanophyceae	Nostocales	Aphanizomenonaceae	Dolichospermum	NA	Dolichospermum sp.	PRJNA1119566	SAMN41711435
samp_4435_VAMB_736	17. Southern Mid-Gulf	samp_4435	96.77	7.27	31.11	Bacteria	Cyanobacteria	Cyanobacteriia	Cyanobacteriales	Nostocaceae	Dolichospermum		4.82655	3406	37	2188	Dolichospermum sp._LV_26_17. Southern Mid-Gulf_2023_1	Bacteria	Cyanobacteriota	Cyanophyceae	Nostocales	Aphanizomenonaceae	Dolichospermum	NA	Dolichospermum sp.	PRJNA1119566	SAMN41711436
samp_4435_VAMB_779	17. Southern Mid-Gulf	samp_4435	99.56	6.42	73.17	Bacteria	Cyanobacteria	Cyanobacteriia	Cyanobacteriales	Microcoleaceae	Planktothrix		6.33715	1647	38.9	15311	Planktothrix sp._LV_26_17. Southern Mid-Gulf_2023	Bacteria	Cyanobacteriota	Cyanophyceae	Oscillatoriales	Microcoleaceae	Planktothrix	NA	Planktothrix sp.	PRJNA1119566	SAMN41711437
samp_4435_concoct_1984	17. Southern Mid-Gulf	samp_4435	98.58	1.8	63.64	Bacteria	Cyanobacteria	Cyanobacteriia	Cyanobacteriales	Microcoleaceae	Planktothrix		5.03972	383	39.3	19681	Planktothrix sp._LV_26_17. Southern Mid-Gulf_2023_1	Bacteria	Cyanobacteriota	Cyanophyceae	Oscillatoriales	Microcoleaceae	Planktothrix	NA	Planktothrix sp.	PRJNA1119566	SAMN41711438
samp_4435_maxbin_422	17. Southern Mid-Gulf	samp_4435	98.69	1.91	58.33	Bacteria	Cyanobacteria	Cyanobacteriia	Cyanobacteriales	Microcoleaceae	Planktothrix		5.24366	438	39.3	18894	Planktothrix sp._LV_26_17. Southern Mid-Gulf_2023_2	Bacteria	Cyanobacteriota	Cyanophyceae	Oscillatoriales	Microcoleaceae	Planktothrix	NA	Planktothrix sp.	PRJNA1119566	SAMN41711439
samp_4435_metabat2_87	17. Southern Mid-Gulf	samp_4435	98.47	1.69	63.64	Bacteria	Cyanobacteria	Cyanobacteriia	Cyanobacteriales	Microcoleaceae	Planktothrix		5.11934	423	39.2	18944	Planktothrix sp._LV_26_17. Southern Mid-Gulf_2023_3	Bacteria	Cyanobacteriota	Cyanophyceae	Oscillatoriales	Microcoleaceae	Planktothrix	NA	Planktothrix sp.	PRJNA1119566	SAMN41711440
samp_4435_semibin_235	17. Southern Mid-Gulf	samp_4435	98.8	1.8	54.55	Bacteria	Cyanobacteria	Cyanobacteriia	Cyanobacteriales	Microcoleaceae	Planktothrix		5.06037	372	39.3	19727	Planktothrix sp._LV_26_17. Southern Mid-Gulf_2023_4	Bacteria	Cyanobacteriota	Cyanophyceae	Oscillatoriales	Microcoleaceae	Planktothrix	NA	Planktothrix sp.	PRJNA1119566	SAMN41711441
samp_4436_VAMB_162	18. Awach River Mouth	samp_4436	90.7	7.81	35.56	Bacteria	Cyanobacteria	Cyanobacteriia	Cyanobacteriales	Nostocaceae	Dolichospermum		4.21242	4570	37.1	1166	Dolichospermum sp._LV_27_18. Awach River Mouth_2023	Bacteria	Cyanobacteriota	Cyanophyceae	Nostocales	Aphanizomenonaceae	Dolichospermum	NA	Dolichospermum sp.	PRJNA1119566	SAMN41711442
samp_4436_VAMB_311	18. Awach River Mouth	samp_4436	90.92	9.94	27.87	Bacteria	Cyanobacteria	Cyanobacteriia	Cyanobacteriales	Nostocaceae	Dolichospermum		4.31854	4798	37.5	1135	Dolichospermum sp._LV_27_18. Awach River Mouth_2023_1	Bacteria	Cyanobacteriota	Cyanophyceae	Nostocales	Aphanizomenonaceae	Dolichospermum	NA	Dolichospermum sp.	PRJNA1119566	SAMN41711443
samp_4439_VAMB_300	21. Kowuor	samp_4439	99.22	7.48	78	Bacteria	Cyanobacteria	Cyanobacteriia	Cyanobacteriales	Nostocaceae	Dolichospermum		6.72926	3202	36.8	10623	Dolichospermum sp._LV_30_21. Kowuor_2023	Bacteria	Cyanobacteriota	Cyanophyceae	Nostocales	Aphanizomenonaceae	Dolichospermum	NA	Dolichospermum sp.	PRJNA1119566	SAMN41711444
samp_4439_concoct_171	21. Kowuor	samp_4439	99.22	0.96	60	Bacteria	Cyanobacteria	Cyanobacteriia	Cyanobacteriales	Nostocaceae	Dolichospermum		4.7273	521	36.7	18368	Dolichospermum sp._LV_30_21. Kowuor_2023_1	Bacteria	Cyanobacteriota	Cyanophyceae	Nostocales	Aphanizomenonaceae	Dolichospermum	NA	Dolichospermum sp.	PRJNA1119566	SAMN41711445
samp_4439_maxbin_114	21. Kowuor	samp_4439	97.44	0.52	33.33	Bacteria	Cyanobacteria	Cyanobacteriia	Cyanobacteriales	Nostocaceae	Dolichospermum		4.14397	296	37.1	21280	Dolichospermum sp._LV_30_21. Kowuor_2023_2	Bacteria	Cyanobacteriota	Cyanophyceae	Nostocales	Aphanizomenonaceae	Dolichospermum	NA	Dolichospermum sp.	PRJNA1119566	SAMN41711446
samp_4439_metabat2_24	21. Kowuor	samp_4439	98	1.41	28.57	Bacteria	Cyanobacteria	Cyanobacteriia	Cyanobacteriales	Nostocaceae	Dolichospermum		4.28868	336	36.9	20714	Dolichospermum sp._LV_30_21. Kowuor_2023_3	Bacteria	Cyanobacteriota	Cyanophyceae	Nostocales	Aphanizomenonaceae	Dolichospermum	NA	Dolichospermum sp.	PRJNA1119566	SAMN41711447
samp_4439_metadecoder_817	21. Kowuor	samp_4439	95.77	0.22	0	Bacteria	Cyanobacteria	Cyanobacteriia	Cyanobacteriales	Nostocaceae	Dolichospermum		3.91292	239	37	22329	Dolichospermum sp._LV_30_21. Kowuor_2023_4	Bacteria	Cyanobacteriota	Cyanophyceae	Nostocales	Aphanizomenonaceae	Dolichospermum	NA	Dolichospermum sp.	PRJNA1119566	SAMN41711448
samp_4440_VAMB_38	22. Oluch	samp_4440	93.97	7.53	30	Bacteria	Cyanobacteria	Cyanobacteriia	Cyanobacteriales	Nostocaceae	Dolichospermum		4.74504	3843	37.1	1797	Dolichospermum sp._LV_31_22. Oluch_2023	Bacteria	Cyanobacteriota	Cyanophyceae	Nostocales	Aphanizomenonaceae	Dolichospermum	NA	Dolichospermum sp.	PRJNA1119566	SAMN41711449
samp_4441_VAMB_91	23. Sikli	samp_4441	99.44	7.41	86.05	Bacteria	Cyanobacteria	Cyanobacteriia	Cyanobacteriales	Nostocaceae	Dolichospermum		6.19609	2165	36.5	10374	Dolichospermum sp._LV_32_23. Sikli_2023	Bacteria	Cyanobacteriota	Cyanophyceae	Nostocales	Aphanizomenonaceae	Dolichospermum	NA	Dolichospermum sp.	PRJNA1119566	SAMN41711450
samp_4441_concoct_710	23. Sikli	samp_4441	99.33	2.52	61.54	Bacteria	Cyanobacteria	Cyanobacteriia	Cyanobacteriales	Nostocaceae	Dolichospermum		4.6742	583	36.8	15155	Dolichospermum sp._LV_32_23. Sikli_2023_1	Bacteria	Cyanobacteriota	Cyanophyceae	Nostocales	Aphanizomenonaceae	Dolichospermum	NA	Dolichospermum sp.	PRJNA1119566	SAMN41711451
samp_4441_maxbin_669	23. Sikli	samp_4441	97.67	1.52	37.5	Bacteria	Cyanobacteria	Cyanobacteriia	Cyanobacteriales	Nostocaceae	Dolichospermum		4.15691	368	37.1	16952	Dolichospermum sp._LV_32_23. Sikli_2023_2	Bacteria	Cyanobacteriota	Cyanophyceae	Nostocales	Aphanizomenonaceae	Dolichospermum	NA	Dolichospermum sp.	PRJNA1119566	SAMN41711452
samp_4441_metabat2_265	23. Sikli	samp_4441	97.67	1.3	57.14	Bacteria	Cyanobacteria	Cyanobacteriia	Cyanobacteriales	Nostocaceae	Dolichospermum		4.21369	387	36.9	16904	Dolichospermum sp._LV_32_23. Sikli_2023_3	Bacteria	Cyanobacteriota	Cyanophyceae	Nostocales	Aphanizomenonaceae	Dolichospermum	NA	Dolichospermum sp.	PRJNA1119566	SAMN41711453
samp_4441_metadecoder_832	23. Sikli	samp_4441	96.1	1.3	57.14	Bacteria	Cyanobacteria	Cyanobacteriia	Cyanobacteriales	Nostocaceae	Dolichospermum		3.98265	308	37.1	17702	Dolichospermum sp._LV_32_23. Sikli_2023_4	Bacteria	Cyanobacteriota	Cyanophyceae	Nostocales	Aphanizomenonaceae	Dolichospermum	NA	Dolichospermum sp.	PRJNA1119566	SAMN41711454
samp_4441_semibin_5	23. Sikli	samp_4441	94.21	1.3	57.14	Bacteria	Cyanobacteria	Cyanobacteriia	Cyanobacteriales	Nostocaceae	Dolichospermum		3.88273	302	37.1	17702	Dolichospermum sp._LV_32_23. Sikli_2023_5	Bacteria	Cyanobacteriota	Cyanophyceae	Nostocales	Aphanizomenonaceae	Dolichospermum	NA	Dolichospermum sp.	PRJNA1119566	SAMN41711455
samp_4442_VAMB_291	24. Mirunda	samp_4442	99.44	8.59	78.26	Bacteria	Cyanobacteria	Cyanobacteriia	Cyanobacteriales	Nostocaceae	Dolichospermum		7.01299	4055	36.8	7796	Dolichospermum sp._LV_33_24. Mirunda_2023	Bacteria	Cyanobacteriota	Cyanophyceae	Nostocales	Aphanizomenonaceae	Dolichospermum	NA	Dolichospermum sp.	PRJNA1119566	SAMN41711456
samp_4442_concoct_118	24. Mirunda	samp_4442	99.56	2.41	83.33	Bacteria	Cyanobacteria	Cyanobacteriia	Cyanobacteriales	Nostocaceae	Dolichospermum		4.66411	544	36.8	16730	Dolichospermum sp._LV_33_24. Mirunda_2023_1	Bacteria	Cyanobacteriota	Cyanophyceae	Nostocales	Aphanizomenonaceae	Dolichospermum	NA	Dolichospermum sp.	PRJNA1119566	SAMN41711457
samp_4442_maxbin_63	24. Mirunda	samp_4442	97.56	0.96	60	Bacteria	Cyanobacteria	Cyanobacteriia	Cyanobacteriales	Nostocaceae	Dolichospermum		4.292	365	37	19281	Dolichospermum sp._LV_33_24. Mirunda_2023_2	Bacteria	Cyanobacteriota	Cyanophyceae	Nostocales	Aphanizomenonaceae	Dolichospermum	NA	Dolichospermum sp.	PRJNA1119566	SAMN41711458
samp_4442_metabat2_36	24. Mirunda	samp_4442	97.33	0.96	60	Bacteria	Cyanobacteria	Cyanobacteriia	Cyanobacteriales	Nostocaceae	Dolichospermum		4.17601	335	36.9	19621	Dolichospermum sp._LV_33_24. Mirunda_2023_3	Bacteria	Cyanobacteriota	Cyanophyceae	Nostocales	Aphanizomenonaceae	Dolichospermum	NA	Dolichospermum sp.	PRJNA1119566	SAMN41711459
samp_4442_metadecoder_196	24. Mirunda	samp_4442	95.47	0.22	100	Bacteria	Cyanobacteria	Cyanobacteriia	Cyanobacteriales	Nostocaceae	Dolichospermum		3.80534	243	37	21560	Dolichospermum sp._LV_33_24. Mirunda_2023_4	Bacteria	Cyanobacteriota	Cyanophyceae	Nostocales	Aphanizomenonaceae	Dolichospermum	NA	Dolichospermum sp.	PRJNA1119566	SAMN41711460
samp_4442_semibin_11	24. Mirunda	samp_4442	93.69	0.52	33.33	Bacteria	Cyanobacteria	Cyanobacteriia	Cyanobacteriales	Nostocaceae	Dolichospermum		3.65163	231	37.2	23185	Dolichospermum sp._LV_33_24. Mirunda_2023_5	Bacteria	Cyanobacteriota	Cyanophyceae	Nostocales	Aphanizomenonaceae	Dolichospermum	NA	Dolichospermum sp.	PRJNA1119566	SAMN41711461
samp_4443_VAMB_823	25. Mbita East	samp_4443	98.67	7.56	57.78	Bacteria	Cyanobacteria	Cyanobacteriia	Cyanobacteriales	Nostocaceae	Dolichospermum		5.33303	1963	36.9	7802	Dolichospermum sp._LV_34_25. Mbita East_2023	Bacteria	Cyanobacteriota	Cyanophyceae	Nostocales	Aphanizomenonaceae	Dolichospermum	NA	Dolichospermum sp.	PRJNA1119566	SAMN41711462
samp_4443_VAMB_834	25. Mbita East	samp_4443	97.22	7.85	76.6	Bacteria	Cyanobacteria	Cyanobacteriia	Cyanobacteriales	Nostocaceae	Sphaerospermopsis	Sphaerospermopsis kisseleviana_A	7.25184	2547	37.1	7682	Sphaerospermopsis kisseleviana_A_LV_34_25. Mbita East_2023	Bacteria	Cyanobacteriota	Cyanophyceae	Nostocales	Aphanizomenonaceae	Sphaerospermopsis	NA	Sphaerospermopsis sp.	PRJNA1119566	SAMN41711463
samp_4443_concoct_1950	25. Mbita East	samp_4443	95.67	2.59	80	Bacteria	Cyanobacteria	Cyanobacteriia	Cyanobacteriales	Nostocaceae	Sphaerospermopsis	Sphaerospermopsis kisseleviana_A	5.70757	832	37.4	10611	Sphaerospermopsis kisseleviana_A_LV_34_25. Mbita East_2023_1	Bacteria	Cyanobacteriota	Cyanophyceae	Nostocales	Aphanizomenonaceae	Sphaerospermopsis	NA	Sphaerospermopsis sp.	PRJNA1119566	SAMN41711464
samp_4443_concoct_2101	25. Mbita East	samp_4443	98	4.3	40	Bacteria	Cyanobacteria	Cyanobacteriia	Cyanobacteriales	Nostocaceae	Dolichospermum		4.65645	812	37	9526	Dolichospermum sp._LV_34_25. Mbita East_2023_1	Bacteria	Cyanobacteriota	Cyanophyceae	Nostocales	Aphanizomenonaceae	Dolichospermum	NA	Dolichospermum sp.	PRJNA1119566	SAMN41711465
samp_4443_maxbin_260	25. Mbita East	samp_4443	91.67	0.44	33.33	Bacteria	Cyanobacteria	Cyanobacteriia	Cyanobacteriales	Nostocaceae	Sphaerospermopsis	Sphaerospermopsis kisseleviana_A	4.74314	543	37.6	11832	Sphaerospermopsis kisseleviana_A_LV_34_25. Mbita East_2023_2	Bacteria	Cyanobacteriota	Cyanophyceae	Nostocales	Aphanizomenonaceae	Sphaerospermopsis	NA	Sphaerospermopsis sp.	PRJNA1119566	SAMN41711466
samp_4443_maxbin_283	25. Mbita East	samp_4443	94.77	1.68	44.44	Bacteria	Cyanobacteria	Cyanobacteriia	Cyanobacteriales	Nostocaceae	Dolichospermum		3.84613	485	37.2	11139	Dolichospermum sp._LV_34_25. Mbita East_2023_2	Bacteria	Cyanobacteriota	Cyanophyceae	Nostocales	Aphanizomenonaceae	Dolichospermum	NA	Dolichospermum sp.	PRJNA1119566	SAMN41711467
samp_4443_metabat2_40	25. Mbita East	samp_4443	91.22	2.13	35.71	Bacteria	Cyanobacteria	Cyanobacteriia	Cyanobacteriales	Nostocaceae	Sphaerospermopsis	Sphaerospermopsis kisseleviana_A	5.83233	819	40.1	10223	Sphaerospermopsis kisseleviana_A_LV_34_25. Mbita East_2023_3	Bacteria	Cyanobacteriota	Cyanophyceae	Nostocales	Aphanizomenonaceae	Sphaerospermopsis	NA	Sphaerospermopsis sp.	PRJNA1119566	SAMN41711468
samp_4443_metabat2_73	25. Mbita East	samp_4443	95.44	2.53	35.71	Bacteria	Cyanobacteria	Cyanobacteriia	Cyanobacteriales	Nostocaceae	Dolichospermum		4.09765	542	37	10811	Dolichospermum sp._LV_34_25. Mbita East_2023_3	Bacteria	Cyanobacteriota	Cyanophyceae	Nostocales	Aphanizomenonaceae	Dolichospermum	NA	Dolichospermum sp.	PRJNA1119566	SAMN41711469
samp_4443_metadecoder_676	25. Mbita East	samp_4443	93.74	1.01	33.33	Bacteria	Cyanobacteria	Cyanobacteriia	Cyanobacteriales	Nostocaceae	Dolichospermum		3.76775	443	37.2	11273	Dolichospermum sp._LV_34_25. Mbita East_2023_4	Bacteria	Cyanobacteriota	Cyanophyceae	Nostocales	Aphanizomenonaceae	Dolichospermum	NA	Dolichospermum sp.	PRJNA1119566	SAMN41711470
samp_4443_semibin_319	25. Mbita East	samp_4443	92.11	1.11	50	Bacteria	Cyanobacteria	Cyanobacteriia	Cyanobacteriales	Nostocaceae	Sphaerospermopsis	Sphaerospermopsis kisseleviana_A	5.05408	561	37.7	11760	Sphaerospermopsis kisseleviana_A_LV_34_25. Mbita East_2023_4	Bacteria	Cyanobacteriota	Cyanophyceae	Nostocales	Aphanizomenonaceae	Sphaerospermopsis	NA	Sphaerospermopsis sp.	PRJNA1119566	SAMN41711471
samp_4443_semibin_429	25. Mbita East	samp_4443	95.3	1.64	20	Bacteria	Cyanobacteria	Cyanobacteriia	Cyanobacteriales	Nostocaceae	Dolichospermum		4.05865	504	37.1	11095	Dolichospermum sp._LV_34_25. Mbita East_2023_5	Bacteria	Cyanobacteriota	Cyanophyceae	Nostocales	Aphanizomenonaceae	Dolichospermum	NA	Dolichospermum sp.	PRJNA1119566	SAMN41711472
samp_4444_VAMB_885	26. Mbita West	samp_4444	97.33	8.82	75	Bacteria	Cyanobacteria	Cyanobacteriia	Cyanobacteriales	Nostocaceae	Sphaerospermopsis	Sphaerospermopsis kisseleviana_A	7.05692	2040	37.4	7591	Sphaerospermopsis kisseleviana_A_LV_35_26. Mbita West_2023	Bacteria	Cyanobacteriota	Cyanophyceae	Nostocales	Aphanizomenonaceae	Sphaerospermopsis	NA	Sphaerospermopsis sp.	PRJNA1119566	SAMN41711473
samp_4444_concoct_1899	26. Mbita West	samp_4444	90.3	7.15	69.05	Bacteria	Cyanobacteria	Cyanobacteriia	Cyanobacteriales	Microcystaceae	Microcystis	Microcystis panniformis_A	3.84761	1713	43.2	2584	Microcystis panniformis_A_LV_35_26. Mbita West_2023	Bacteria	Cyanobacteriota	Cyanophyceae	Chroococcales	Microcystaceae	Microcystis	Microcystis aeruginosa	Microcystis aeruginosa	PRJNA1119566	SAMN41711474
samp_4444_concoct_1903	26. Mbita West	samp_4444	93.11	1.86	81.82	Bacteria	Cyanobacteria	Cyanobacteriia	Cyanobacteriales	Nostocaceae	Sphaerospermopsis	Sphaerospermopsis kisseleviana_A	5.11094	650	37.6	10864	Sphaerospermopsis kisseleviana_A_LV_35_26. Mbita West_2023_1	Bacteria	Cyanobacteriota	Cyanophyceae	Nostocales	Aphanizomenonaceae	Sphaerospermopsis	NA	Sphaerospermopsis sp.	PRJNA1119566	SAMN41711475
samp_4444_concoct_1946	26. Mbita West	samp_4444	99	5.99	55.26	Bacteria	Cyanobacteria	Cyanobacteriia	Cyanobacteriales	Nostocaceae	Dolichospermum		5.05966	797	36.9	11716	Dolichospermum sp._LV_35_26. Mbita West_2023	Bacteria	Cyanobacteriota	Cyanophyceae	Nostocales	Aphanizomenonaceae	Dolichospermum	NA	Dolichospermum sp.	PRJNA1119566	SAMN41711476
samp_4444_maxbin_761	26. Mbita West	samp_4444	91.61	0.81	33.33	Bacteria	Cyanobacteria	Cyanobacteriia	Cyanobacteriales	Nostocaceae	Dolichospermum		3.83412	345	37.1	15823	Dolichospermum sp._LV_35_26. Mbita West_2023_1	Bacteria	Cyanobacteriota	Cyanophyceae	Nostocales	Aphanizomenonaceae	Dolichospermum	NA	Dolichospermum sp.	PRJNA1119566	SAMN41711477
samp_4444_maxbin_786	26. Mbita West	samp_4444	92.89	1.12	83.33	Bacteria	Cyanobacteria	Cyanobacteriia	Cyanobacteriales	Nostocaceae	Sphaerospermopsis	Sphaerospermopsis kisseleviana_A	4.91566	624	37.6	10851	Sphaerospermopsis kisseleviana_A_LV_35_26. Mbita West_2023_2	Bacteria	Cyanobacteriota	Cyanophyceae	Nostocales	Aphanizomenonaceae	Sphaerospermopsis	NA	Sphaerospermopsis sp.	PRJNA1119566	SAMN41711478
samp_4444_metabat2_103	26. Mbita West	samp_4444	96.55	8.1	12.5	Bacteria	Cyanobacteria	Cyanobacteriia	Cyanobacteriales	Nostocaceae	Sphaerospermopsis	Sphaerospermopsis kisseleviana_A	5.81675	867	39.7	9618	Sphaerospermopsis kisseleviana_A_LV_35_26. Mbita West_2023_3	Bacteria	Cyanobacteriota	Cyanophyceae	Nostocales	Aphanizomenonaceae	Sphaerospermopsis	NA	Sphaerospermopsis sp.	PRJNA1119566	SAMN41711479
samp_4444_metabat2_99	26. Mbita West	samp_4444	95.44	2.77	41.18	Bacteria	Cyanobacteria	Cyanobacteriia	Cyanobacteriales	Nostocaceae	Dolichospermum		4.35758	458	36.8	14317	Dolichospermum sp._LV_35_26. Mbita West_2023_2	Bacteria	Cyanobacteriota	Cyanophyceae	Nostocales	Aphanizomenonaceae	Dolichospermum	NA	Dolichospermum sp.	PRJNA1119566	SAMN41711480
samp_4444_semibin_569	26. Mbita West	samp_4444	95.44	2.32	42.86	Bacteria	Cyanobacteria	Cyanobacteriia	Cyanobacteriales	Nostocaceae	Dolichospermum		4.56314	476	36.9	13907	Dolichospermum sp._LV_35_26. Mbita West_2023_3	Bacteria	Cyanobacteriota	Cyanophyceae	Nostocales	Aphanizomenonaceae	Dolichospermum	NA	Dolichospermum sp.	PRJNA1119566	SAMN41711481
samp_4445_VAMB_529	27. Bridge Island	samp_4445	99	6.59	66.67	Bacteria	Cyanobacteria	Cyanobacteriia	Cyanobacteriales	Nostocaceae	Sphaerospermopsis		5.84734	1893	36.5	13288	Dolichospermum sp._LV_36_27. Bridge Island_2023	Bacteria	Cyanobacteriota	Cyanophyceae	Nostocales	Aphanizomenonaceae	Sphaerospermopsis	NA	Sphaerospermopsis sp.	PRJNA1119566	SAMN41711482
samp_4445_concoct_1450	27. Bridge Island	samp_4445	90.56	6.79	78.05	Bacteria	Cyanobacteria	Cyanobacteriia	Cyanobacteriales	Microcystaceae	Microcystis	Microcystis aeruginosa_H	3.72964	1804	43.1	2269	Microcystis aeruginosa_H_LV_36_27. Bridge Island_2023	Bacteria	Cyanobacteriota	Cyanophyceae	Chroococcales	Microcystaceae	Microcystis	Microcystis aeruginosa	Microcystis aeruginosa	PRJNA1119566	SAMN41711483
samp_4445_concoct_1558	27. Bridge Island	samp_4445	99	3.26	61.11	Bacteria	Cyanobacteria	Cyanobacteriia	Cyanobacteriales	Nostocaceae	Dolichospermum		5.0083	652	36.8	17531	Dolichospermum sp._LV_36_27. Bridge Island_2023_1	Bacteria	Cyanobacteriota	Cyanophyceae	Nostocales	Aphanizomenonaceae	Dolichospermum	NA	Dolichospermum sp.	PRJNA1119566	SAMN41711484
samp_4445_maxbin_178	27. Bridge Island	samp_4445	94.44	0.67	66.67	Bacteria	Cyanobacteria	Cyanobacteriia	Cyanobacteriales	Nostocaceae	Dolichospermum		3.82082	263	37.2	23294	Dolichospermum sp._LV_36_27. Bridge Island_2023_2	Bacteria	Cyanobacteriota	Cyanophyceae	Nostocales	Aphanizomenonaceae	Dolichospermum	NA	Dolichospermum sp.	PRJNA1119566	SAMN41711485
samp_4445_metabat2_139	27. Bridge Island	samp_4445	98	2.07	54.55	Bacteria	Cyanobacteria	Cyanobacteriia	Cyanobacteriales	Nostocaceae	Dolichospermum		4.35126	353	36.9	21208	Dolichospermum sp._LV_36_27. Bridge Island_2023_3	Bacteria	Cyanobacteriota	Cyanophyceae	Nostocales	Aphanizomenonaceae	Dolichospermum	NA	Dolichospermum sp.	PRJNA1119566	SAMN41711486
samp_4445_metadecoder_820	27. Bridge Island	samp_4445	95.11	0.44	50	Bacteria	Cyanobacteria	Cyanobacteriia	Cyanobacteriales	Nostocaceae	Dolichospermum		3.81497	232	37.1	24166	Dolichospermum sp._LV_36_27. Bridge Island_2023_4	Bacteria	Cyanobacteriota	Cyanophyceae	Nostocales	Aphanizomenonaceae	Dolichospermum	NA	Dolichospermum sp.	PRJNA1119566	SAMN41711487
samp_4445_semibin_367	27. Bridge Island	samp_4445	97.33	0.96	20	Bacteria	Cyanobacteria	Cyanobacteriia	Cyanobacteriales	Nostocaceae	Dolichospermum		4.12154	300	37	21783	Dolichospermum sp._LV_36_27. Bridge Island_2023_5	Bacteria	Cyanobacteriota	Cyanophyceae	Nostocales	Aphanizomenonaceae	Dolichospermum	NA	Dolichospermum sp.	PRJNA1119566	SAMN41711488
samp_4446_metabat2_471	28. Bondo	samp_4446	90.07	9.23	58.33	Bacteria	Cyanobacteria	Cyanobacteriia	Cyanobacteriales	Nostocaceae	Dolichospermum		4.53961	629	36.9	9935	Dolichospermum sp._LV_37_28. Bondo_2023	Bacteria	Cyanobacteriota	Cyanophyceae	Nostocales	Aphanizomenonaceae	Dolichospermum	NA	Dolichospermum sp.	PRJNA1119566	SAMN41711489
samp_4448_VAMB_1094	30. Rosinga Channel	samp_4448	96.22	6.87	84.44	Bacteria	Cyanobacteria	Cyanobacteriia	Cyanobacteriales	Nostocaceae	Sphaerospermopsis	Sphaerospermopsis kisseleviana_A	6.25157	1999	37.9	8525	Sphaerospermopsis kisseleviana_A_LV_39_30. Rosinga Channel_2023	Bacteria	Cyanobacteriota	Cyanophyceae	Nostocales	Aphanizomenonaceae	Sphaerospermopsis	NA	Sphaerospermopsis sp.	PRJNA1119566	SAMN41711490
samp_4448_VAMB_831	30. Rosinga Channel	samp_4448	99.44	8.81	72.41	Bacteria	Cyanobacteria	Cyanobacteriia	Cyanobacteriales	Nostocaceae	Dolichospermum		6.14249	2275	36.7	11637	Dolichospermum sp._LV_39_30. Rosinga Channel_2023	Bacteria	Cyanobacteriota	Cyanophyceae	Nostocales	Aphanizomenonaceae	Dolichospermum	NA	Dolichospermum sp.	PRJNA1119566	SAMN41711491
samp_4448_VAMB_839	30. Rosinga Channel	samp_4448	97	7.46	80.39	Bacteria	Cyanobacteria	Cyanobacteriia	Cyanobacteriales	Nostocaceae	Sphaerospermopsis	Sphaerospermopsis kisseleviana_A	6.8015	2404	37.3	7867	Sphaerospermopsis kisseleviana_A_LV_39_30. Rosinga Channel_2023_1	Bacteria	Cyanobacteriota	Cyanophyceae	Nostocales	Aphanizomenonaceae	Sphaerospermopsis	NA	Sphaerospermopsis sp.	PRJNA1119566	SAMN41711492
samp_4448_concoct_1871	30. Rosinga Channel	samp_4448	93.7	1.78	77.78	Bacteria	Cyanobacteria	Cyanobacteriia	Cyanobacteriales	Nostocaceae	Sphaerospermopsis	Sphaerospermopsis kisseleviana_A	5.02096	595	37.7	10901	Sphaerospermopsis kisseleviana_A_LV_39_30. Rosinga Channel_2023_2	Bacteria	Cyanobacteriota	Cyanophyceae	Nostocales	Aphanizomenonaceae	Sphaerospermopsis	NA	Sphaerospermopsis sp.	PRJNA1119566	SAMN41711493
samp_4448_concoct_1931	30. Rosinga Channel	samp_4448	99.44	3.63	52.38	Bacteria	Cyanobacteria	Cyanobacteriia	Cyanobacteriales	Nostocaceae	Dolichospermum		5.09907	689	36.9	14570	Dolichospermum sp._LV_39_30. Rosinga Channel_2023_1	Bacteria	Cyanobacteriota	Cyanophyceae	Nostocales	Aphanizomenonaceae	Dolichospermum	NA	Dolichospermum sp.	PRJNA1119566	SAMN41711494
samp_4448_maxbin_455	30. Rosinga Channel	samp_4448	91.59	1.49	42.86	Bacteria	Cyanobacteria	Cyanobacteriia	Cyanobacteriales	Nostocaceae	Sphaerospermopsis	Sphaerospermopsis kisseleviana_A	4.64245	554	37.7	10901	Sphaerospermopsis kisseleviana_A_LV_39_30. Rosinga Channel_2023_3	Bacteria	Cyanobacteriota	Cyanophyceae	Nostocales	Aphanizomenonaceae	Sphaerospermopsis	NA	Sphaerospermopsis sp.	PRJNA1119566	SAMN41711495
samp_4448_metabat2_122	30. Rosinga Channel	samp_4448	98.3	2.07	66.67	Bacteria	Cyanobacteria	Cyanobacteriia	Cyanobacteriales	Nostocaceae	Dolichospermum		4.29488	374	36.9	16399	Dolichospermum sp._LV_39_30. Rosinga Channel_2023_2	Bacteria	Cyanobacteriota	Cyanophyceae	Nostocales	Aphanizomenonaceae	Dolichospermum	NA	Dolichospermum sp.	PRJNA1119566	SAMN41711496
samp_4448_metabat2_49	30. Rosinga Channel	samp_4448	91.04	2.19	66.67	Bacteria	Cyanobacteria	Cyanobacteriia	Cyanobacteriales	Nostocaceae	Sphaerospermopsis	Sphaerospermopsis kisseleviana_A	5.00367	643	38.1	10451	Sphaerospermopsis kisseleviana_A_LV_39_30. Rosinga Channel_2023_4	Bacteria	Cyanobacteriota	Cyanophyceae	Nostocales	Aphanizomenonaceae	Sphaerospermopsis	NA	Sphaerospermopsis sp.	PRJNA1119566	SAMN41711497
samp_4448_metadecoder_579	30. Rosinga Channel	samp_4448	95.63	1.67	62.5	Bacteria	Cyanobacteria	Cyanobacteriia	Cyanobacteriales	Nostocaceae	Dolichospermum		3.92692	274	37	18407	Dolichospermum sp._LV_39_30. Rosinga Channel_2023_3	Bacteria	Cyanobacteriota	Cyanophyceae	Nostocales	Aphanizomenonaceae	Dolichospermum	NA	Dolichospermum sp.	PRJNA1119566	SAMN41711498
samp_4448_semibin_239	30. Rosinga Channel	samp_4448	95.96	1.74	60	Bacteria	Cyanobacteria	Cyanobacteriia	Cyanobacteriales	Nostocaceae	Dolichospermum		4.12657	331	37.1	16951	Dolichospermum sp._LV_39_30. Rosinga Channel_2023_4	Bacteria	Cyanobacteriota	Cyanophyceae	Nostocales	Aphanizomenonaceae	Dolichospermum	NA	Dolichospermum sp.	PRJNA1119566	SAMN41711499
samp_4449_VAMB_1017	31. South Rosinga	samp_4449	98.37	3.19	44.44	Bacteria	Cyanobacteria	Cyanobacteriia	Cyanobacteriales	Nostocaceae	Dolichospermum		4.99468	2207	37	5018	Dolichospermum sp._LV_40_31. South Rosinga_2023	Bacteria	Cyanobacteriota	Cyanophyceae	Nostocales	Aphanizomenonaceae	Dolichospermum	NA	Dolichospermum sp.	PRJNA1119566	SAMN41711500
samp_4449_VAMB_517	31. South Rosinga	samp_4449	98.59	3.41	47.37	Bacteria	Cyanobacteria	Cyanobacteriia	Cyanobacteriales	Nostocaceae	Dolichospermum		5.05748	2317	37	4958	Dolichospermum sp._LV_40_31. South Rosinga_2023_1	Bacteria	Cyanobacteriota	Cyanophyceae	Nostocales	Aphanizomenonaceae	Dolichospermum	NA	Dolichospermum sp.	PRJNA1119566	SAMN41711501
samp_4449_concoct_1603	31. South Rosinga	samp_4449	97.81	1.3	37.5	Bacteria	Cyanobacteria	Cyanobacteriia	Cyanobacteriales	Nostocaceae	Dolichospermum		4.35835	1056	37.1	5954	Dolichospermum sp._LV_40_31. South Rosinga_2023_2	Bacteria	Cyanobacteriota	Cyanophyceae	Nostocales	Aphanizomenonaceae	Dolichospermum	NA	Dolichospermum sp.	PRJNA1119566	SAMN41711502
samp_4449_maxbin_169	31. South Rosinga	samp_4449	91.48	0.52	50	Bacteria	Cyanobacteria	Cyanobacteriia	Cyanobacteriales	Nostocaceae	Dolichospermum		3.82296	687	37.1	6754	Dolichospermum sp._LV_40_31. South Rosinga_2023_3	Bacteria	Cyanobacteriota	Cyanophyceae	Nostocales	Aphanizomenonaceae	Dolichospermum	NA	Dolichospermum sp.	PRJNA1119566	SAMN41711503

## Sheet: SITable5
AntiSMASH_RegionID	Region_ID	Pathway	Length	Manual_Annotated_Descriptor	Extracted_BGC_start_nuc	Extracted_BGC_end_nuc
286	samp_4313_maxbin_367_contig_143_T1PKS	T1PKS	9649	1-heptadecene-like 1	2738	8005
32	samp_4317_concoct_68_contig_312_NRPS	NRPS	52073	Aeruginosin-like 1	18821	43020
147	samp_4435_maxbin_422_contig_111_NRPS-like	NRPS-like	9281	Aeruginosin-like 2	3300	9211
59	samp_4319_VAMB_955_contig_421_NRPS	NRPS,NRPS-like	39125	Aeruginosin-like 3	1783	26466
282	samp_4322_metabat2_24_contig_109_NRPS-like	NRPS-like,NRPS	24156	Aeruginosin-like 4	2	11716
231	samp_4445_concoct_1415_contig_72_NRPS	NRPS,betalactone,microviridin	39273	Anabaenopeptin-like 1	2063	31577
50	samp_4321_maxbin_137_contig_1_cyanobactin	cyanobactin	7410	Anacyclamide-like 1	41	6983
110	samp_4311_concoct_412_contig_314_cyanobactin	cyanobactin	16985	Anacyclamide-like 4	10002	16941
125	samp_4447_metabat2_48_contig_296_cyanobactin	cyanobactin	11671	Anacyclamide-like 5	2	5627
130	samp_4307_semibin_116_contig_228_cyanobactin	cyanobactin	14564	Anacyclamide-like 6	6036	14222
239	samp_4322_concoct_184_contig_61_cyanobactin	cyanobactin	12726	Anacyclamide-like 7	6036	11975
307	samp_4439_concoct_171_contig_184_cyanobactin	cyanobactin	19842	Anacyclamide-like 8	10002	19843
81	samp_4445_concoct_1447_contig_530_arylpolyene	arylpolyene	7501	Arylprolene 1	31	6029
139	samp_4446_VAMB_96_contig_914_arylpolyene	arylpolyene	6570	Arylprolene 2	2230	6095
107	samp_4434_semibin_67_contig_284_crocagin	crocagin	16312	Crocagin 1	1124	1593
277	samp_4444_metabat2_185_contig_143_crocagin	crocagin	11426	Crocagin 2	54	10914
14.1	samp_4435_concoct_1904_contig_427_cyanobactin	cyanobactin	6030	Cyanobactin 1	2376	6029
16.1	samp_4435_concoct_1904_contig_665_cyanobactin	cyanobactin	9016	Cyanobactin 2	2	1582
76	samp_4434_VAMB_405_contig_1902_cyanobactin	cyanobactin	11968	Cyanobactin 3	2	2388
85	samp_4446_metadecoder_636_contig_262_cyanobactin	cyanobactin	13091	Cyanobactin 4	238	3520
92	samp_4319_maxbin_413_contig_252_cyanobactin	cyanobactin	12310	Cyanobactin 5	197	6688
89	samp_4446_VAMB_97_contig_192_cyanobactin	cyanobactin,terpene	15102	Cyanobactin-Terpene 1	5383	15009
180	samp_4434_metabat2_58_contig_120_NRPS-like	NRPS	9595	Cyanopeptolin-like 1	3	9595
210	samp_4447_concoct_1018_contig_252_NRPS	NRPS	11577	Cyanopeptolin-like 2	2	11424
184	samp_4434_metabat2_58_contig_530_NRPS-like	NRPS-like,NRPS	7931	Cyanopeptolin-like 3	3	7932
88	samp_4446_VAMB_97_contig_68_ectoine	ectoine	8340	Ectoine 1	3	7589
3	samp_4325_concoct_153_contig_525_hglE-KS	hglE-KS	41480	Heterocyst Glycolipids 1	12604	40311
145	samp_4315_VAMB_280_contig_117_PUFA	PUFA,hglE-KS	23844	Heterocyst Glycolipids 10	6950	23845
175	samp_4324_maxbin_53_contig_213_T1PKS	T1PKS,hglE-KS	27185	Heterocyst Glycolipids 11	16683	26592
31	samp_4317_concoct_68_contig_274_hglE-KS	hglE-KS	35844	Heterocyst Glycolipids 2	10938	23244
41	samp_4447_VAMB_472_contig_107_hglE-KS	hglE-KS	43153	Heterocyst Glycolipids 3	16996	30197
64	samp_4441_maxbin_669_contig_29_hglE-KS	hglE-KS	30794	Heterocyst Glycolipids 4	5888	18194
83	samp_4446_metadecoder_636_contig_129_hglE-KS	hglE-KS	32272	Heterocyst Glycolipids 5	3	26463
86	samp_4312_concoct_454_contig_57_hglE-KS	hglE-KS	35194	Heterocyst Glycolipids 6	8159	34594
119	samp_4448_VAMB_839_contig_2366_hglE-KS	hglE-KS	13897	Heterocyst Glycolipids 7	2789	11716
255	samp_4443_semibin_319_contig_514_hglE-KS	hglE-KS	26767	Heterocyst Glycolipids 8	3658	20242
98	samp_4324_maxbin_57_contig_260_PUFA	PUFA,hglE-KS	25891	Heterocyst Glycolipids 9	7964	25219
169	samp_4443_semibin_480_contig_250_hglE-KS	hglE-KS	13416	hglE-KS 1	3	12147
173	samp_4324_maxbin_53_contig_124_hglE-KS	hglE-KS	35259	hglE-KS 2	1770	33031
262	samp_4449_metabat2_97_contig_255_hglE-KS	hglE-KS	20928	hglE-KS 3	3431	8572
58	samp_4319_VAMB_955_contig_274_PUFA	hglE-KS,PUFA	21390	hglE-KS-PUFA 1	5712	20718
4	samp_4319_concoct_522_contig_1241_lanthipeptide-class-ii	lanthipeptide-class-ii	5637	Lanthipeptide-class-ii 1	95	4232
191	samp_4321_concoct_295_contig_693_lanthipeptide-class-ii	lanthipeptide-class-ii	20973	Lanthipeptide-class-ii 2	7627	10974
215	samp_4445_metabat2_158_contig_277_lanthipeptide-class-ii	lanthipeptide-class-ii	15548	Lanthipeptide-class-ii 3	9658	13080
264	samp_4320_concoct_456_contig_168_lanthipeptide-class-ii	lanthipeptide-class-ii	5002	Lanthipeptide-class-ii 4	515	3868
265	samp_4443_metabat2_135_contig_62_lanthipeptide-class-ii	lanthipeptide-class-ii	10677	Lanthipeptide-class-ii 5	5738	9160
294	samp_4443_VAMB_834_contig_1768_lanthipeptide-class-ii	lanthipeptide-class-ii	5429	Lanthipeptide-class-ii 6	265	3561
297	samp_4445_semibin_421_contig_114_lanthipeptide-class-ii	lanthipeptide-class-ii	13458	Lanthipeptide-class-ii 7	10002	13184
5	samp_4447_maxbin_94_contig_103_lanthipeptide-class-v	lanthipeptide-class-v	7430	Lanthipeptide-class-v 1	1400	7429
251	samp_4443_semibin_319_contig_215_lanthipeptide-class-v	lanthipeptide-class-v	11116	Lanthipeptide-class-v 10	7965	10351
254	samp_4443_semibin_319_contig_425_lanthipeptide-class-v	lanthipeptide-class-v	30784	Lanthipeptide-class-v 11	13345	15775
267	samp_4443_metabat2_135_contig_457_lanthipeptide-class-v	lanthipeptide-class-v	15031	Lanthipeptide-class-v 12	2167	3953
295	samp_4445_semibin_421_contig_72_lanthipeptide-class-v	lanthipeptide-class-v	23974	Lanthipeptide-class-v 13	19857	22339
11	samp_4435_concoct_1904_contig_96_lanthipeptide-class-v	lanthipeptide-class-v	6277	Lanthipeptide-class-v 2	3718	6015
33	samp_4317_concoct_68_contig_348_lanthipeptide-class-v	lanthipeptide-class-v	35821	Lanthipeptide-class-v 3	13423	14584
40	samp_4447_VAMB_472_contig_97_lanthipeptide-class-v	lanthipeptide-class-v	12847	Lanthipeptide-class-v 4	9022	11499
75	samp_4434_VAMB_405_contig_1469_lanthipeptide-class-v	lanthipeptide-class-v	29320	Lanthipeptide-class-v 5	6922	9321
113	samp_4448_VAMB_839_contig_384_lanthipeptide-class-v	lanthipeptide-class-v	28727	Lanthipeptide-class-v 6	6298	8728
115	samp_4448_VAMB_839_contig_614_lanthipeptide-class-v	lanthipeptide-class-v	15379	Lanthipeptide-class-v 7	767	3386
202	samp_4444_semibin_569_contig_43_lanthipeptide-class-v	lanthipeptide-class-v	29238	Lanthipeptide-class-v 8	12887	15286
246	samp_4326_metabat2_21_contig_28_lanthipeptide-class-v	lanthipeptide-class-v	35285	Lanthipeptide-class-v 9	12887	15286
270	samp_4317_maxbin_26_contig_153_LAP	LAP	10015	LAP 1	231	2528
57	samp_4319_VAMB_955_contig_191_lassopeptide	lassopeptide	17103	Lassopeptide 1	10002	14367
193	samp_4441_concoct_710_contig_258_lassopeptide	lassopeptide	5836	Lassopeptide 2	2082	4679
133	samp_4447_VAMB_322_contig_258_lassopeptide	lassopeptide,RRE-containing	6530	Lassopeptide 3	732	5305
189	samp_4321_concoct_295_contig_230_T1PKS	T1PKS,NRPS-like,T3PKS	39886	Merocyclophane-like 1	6828	24205
62	samp_4319_VAMB_955_contig_842_T1PKS	T1PKS,T3PKS,NRPS-like	36987	Merocyclophane-like 2	10274	27651
55	samp_4319_VAMB_955_contig_178_NRPS	NRPS,T1PKS,NRPS-like	76737	Microcystin 1	2284	61400
271	samp_4317_maxbin_26_contig_177_NRPS	NRPS,T1PKS,NRPS-like	79169	Microcystin 2	10968	70981
15	samp_4435_concoct_1904_contig_477_microviridin	microviridin	6000	Microviridin-like 1	995	5360
21	samp_4435_concoct_1904_contig_1372_microviridin	microviridin	6540	Microviridin-like 2	197	2243
28	samp_4444_metabat2_75_contig_746_microviridin	microviridin	5407	Microviridin-like 3	3	5094
101	samp_4434_semibin_67_contig_107_microviridin	microviridin	10330	Microviridin-like 4	856	4129
150	samp_4435_maxbin_422_contig_185_microviridin	microviridin	10750	Microviridin-like 5	611	2905
269	samp_4317_maxbin_26_contig_19_microviridin	microviridin	4999	Microviridin-like 6	856	3347
292	samp_4443_VAMB_834_contig_202_microviridin	microviridin	7634	Microviridin-like 7	1	7635
308	samp_4434_semibin_67_contig_9_microviridin	microviridin	10365	Microviridin-like 8	7841	10142
118	samp_4448_VAMB_839_contig_2328_mycosporine-like	mycosporine-like	20029	Mycosporine-like 1	190	12468
253	samp_4443_semibin_319_contig_369_T1PKS	T1PKS,NRPS,NRPS-like	43243	Nocuolin 1	1	43069
13.1	samp_4435_concoct_1904_contig_197_NRPS	NRPS	6471	NRPS 1	2	6472
303	samp_4321_metadecoder_473_contig_307_NRPS	NRPS	42552	NRPS 10	525	24094
24.1	samp_4435_concoct_1904_contig_2230_NRPS	NRPS	7761	NRPS 2	1	7761
151	samp_4435_maxbin_422_contig_336_NRPS	NRPS	9638	NRPS 3	2	9483
156	samp_4435_maxbin_440_contig_738_NRPS	NRPS	15411	NRPS 4	1	15412
157	samp_4445_VAMB_917_contig_2786_NRPS	NRPS	7328	NRPS 5	3	7329
158	samp_4445_VAMB_917_contig_7332_NRPS	NRPS	19778	NRPS 6	3737	17544
174	samp_4324_maxbin_53_contig_182_NRPS	NRPS	42852	NRPS 7	2093	35976
181	samp_4434_metabat2_58_contig_186_NRPS-like	NRPS	8426	NRPS 8	2	8425
243	samp_4322_concoct_184_contig_432_NRPS	NRPS	53470	NRPS 9	17553	41122
2	samp_4325_concoct_153_contig_28_NRPS-like	NRPS-like	23373	NRPS-like 1	636	16795
82	samp_4446_metadecoder_636_contig_120_NRPS-like	NRPS-like	11598	NRPS-like 10	1495	11599
87	samp_4312_concoct_454_contig_249_NRPS-like	NRPS-like	38008	NRPS-like 11	2254	35887
106	samp_4434_semibin_67_contig_203_NRPS-like	NRPS-like	13035	NRPS-like 12	2430	8722
111	samp_4311_concoct_412_contig_530_NRPS-like	NRPS-like	37709	NRPS-like 13	550	31687
123	samp_4443_VAMB_823_contig_1189_NRPS-like	NRPS-like	20262	NRPS-like 14	8304	20262
129	samp_4448_metadecoder_579_contig_113_NRPS-like	NRPS-like	37929	NRPS-like 15	129	29411
149	samp_4435_maxbin_422_contig_182_NRPS-like	NRPS-like	13486	NRPS-like 16	97	6389
159	samp_4323_semibin_61_contig_74_NRPS-like	NRPS-like	30352	NRPS-like 17	12576	27698
160	samp_4323_semibin_61_contig_81_NRPS-like	NRPS-like	44251	NRPS-like 18	10503	43704
165	samp_4320_metadecoder_702_contig_55_NRPS-like	NRPS-like	30034	NRPS-like 19	11356	23292
6	samp_4447_maxbin_94_contig_134_NRPS-like	NRPS-like	9572	NRPS-like 2	6808	9462
177	samp_4324_maxbin_53_contig_388_NRPS-like	NRPS-like	23563	NRPS-like 20	826	17036
205	samp_4444_semibin_569_contig_375_NRPS-like	NRPS-like	12862	NRPS-like 21	40	11746
238	samp_4322_concoct_184_contig_1_NRPS-like	NRPS-like	42007	NRPS-like 22	8615	41528
242	samp_4322_concoct_184_contig_336_NRPS-like	NRPS-like	29014	NRPS-like 23	2446	27080
290	samp_4448_concoct_1792_contig_649_NRPS-like	NRPS-like	16566	NRPS-like 24	2178	16105
47.1	samp_4445_maxbin_221_contig_353_NRPS-like	NRPS-like,NRPS	11957	NRPS-like 25	2688	10543
275	samp_4320_semibin_145_contig_392_NRPS	NRPS,microviridin	30358	NRPS-like 26	6864	25371
8	samp_4435_semibin_217_contig_357_NRPS-like	NRPS-like	14645	NRPS-like 3	2	2585
30	samp_4317_concoct_68_contig_195_NRPS-like	NRPS-like	42981	NRPS-like 4	1914	39348
45	samp_4447_VAMB_472_contig_513_NRPS-like	NRPS-like	34068	NRPS-like 5	127	31982
65	samp_4441_maxbin_669_contig_134_NRPS-like	NRPS-like	44251	NRPS-like 6	3019	41270
73	samp_4434_VAMB_405_contig_1043_NRPS-like	NRPS-like	42738	NRPS-like 7	11313	42739
77	samp_4434_VAMB_405_contig_2570_NRPS-like	NRPS-like	41091	NRPS-like 8	8475	40470
80	samp_4445_concoct_1447_contig_373_NRPS-like	NRPS-like	9478	NRPS-like 9	4432	9479
7	samp_4435_semibin_217_contig_325_NRPS-like	NRPS,NRPS-like	10812	NRPS-like-NRPS Hybrid 1	3	10813
1	samp_4444_semibin_567_contig_259_T1PKS	T1PKS,NRPS-like	27405	NRPS-like-T1PKS 1	15798	22205
219	samp_4445_metabat2_158_contig_347_T1PKS	NRPS-like,T1PKS	48621	NRPS-like-T1PKS 10	8036	37332
273	samp_4317_maxbin_26_contig_563_NRPS-like	NRPS-like,T1PKS	18054	NRPS-like-T1PKS 11	3656	15831
90	samp_4446_VAMB_97_contig_859_NRPS-like	T1PKS,NRPS-like	10111	NRPS-like-T1PKS 2	268	10111
187	samp_4321_concoct_295_contig_143_NRPS-like	T1PKS,NRPS-like	17701	NRPS-like-T1PKS 3	4291	16462
211	samp_4447_concoct_1018_contig_313_T1PKS	T1PKS,NRPS-like	20620	NRPS-like-T1PKS 4	2	14444
296	samp_4445_semibin_421_contig_112_T1PKS	T1PKS,NRPS-like,lanthipeptide-class-ii,proteusin	31052	NRPS-like-T1PKS 5	18399	31053
105	samp_4434_semibin_67_contig_183_T1PKS	T1PKS,transAT-PKS-like,NRPS-like	32853	NRPS-like-T1PKS 6	3455	32623
19	samp_4435_concoct_1904_contig_1012_NRPS-like	NRPS-like,T1PKS	17586	NRPS-like-T1PKS 7	5829	17585
69	samp_4445_semibin_342_contig_369_T1PKS	NRPS-like,T1PKS	16133	NRPS-like-T1PKS 8	1042	11439
194	samp_4320_metadecoder_628_contig_90_NRPS-like	NRPS-like,T1PKS	23217	NRPS-like-T1PKS 9	472	20998
182	samp_4434_metabat2_58_contig_297_NRPS	NRPS,RRE-containing	19972	NRPS-RRE-Containing 1	2074	19647
18	samp_4435_concoct_1904_contig_899_T1PKS	NRPS,T1PKS	19856	NRPS-T1PKS 1	2908	19532
63	samp_4319_VAMB_955_contig_876_cyanobactin	cyanobactin	13696	Piricyclamide-like 1	1490	13697
97	samp_4324_maxbin_57_contig_142_cyanobactin	cyanobactin	7630	Piricyclamide-like 2	103	3594
99	samp_4324_maxbin_57_contig_424_cyanobactin	cyanobactin	14175	Piricyclamide-like 3	245	5491
135	samp_4447_VAMB_322_contig_935_cyanobactin	cyanobactin	10753	Piricyclamide-like 4	3439	10716
190	samp_4321_concoct_295_contig_676_cyanobactin	cyanobactin	11922	Piricyclamide-like 5	2071	11124
196	samp_4320_metadecoder_628_contig_277_cyanobactin	cyanobactin	10866	Piricyclamide-like 6	3	8325
17	samp_4435_concoct_1904_contig_753_RiPP-like	RiPP-like	5343	RiPP-like 1	2	4876
304	samp_4445_semibin_366_contig_44_RiPP-like	RiPP-like	6633	RiPP-like 10	1019	6171
136	samp_4445_VAMB_519_contig_64_RiPP-like	RiPP-like	10150	RiPP-like 2	2925	6033
153	samp_4435_maxbin_440_contig_82_RiPP-like	RiPP-like	7495	RiPP-like 3	644	7496
172	samp_4443_maxbin_277_contig_222_RiPP-like	RiPP-like	12659	RiPP-like 4	4499	12659
221	samp_4445_metabat2_158_contig_426_RiPP-like	RiPP-like	5844	RiPP-like 5	458	4603
229	samp_4445_metabat2_46_contig_296_RiPP-like	RiPP-like	6450	RiPP-like 6	2537	4664
240	samp_4322_concoct_184_contig_235_RiPP-like	RiPP-like	6580	RiPP-like 7	261	4684
259	samp_4444_metadecoder_351_contig_165_RiPP-like	RiPP-like	9640	RiPP-like 8	3493	9155
278	samp_4444_metabat2_185_contig_184_RiPP-like	RiPP-like	8597	RiPP-like 9	1058	6345
233	samp_4445_concoct_1415_contig_928_proteusin	proteusin,RiPP-like	13963	RiPP-like-Proteusin	433	11882
27	samp_4444_metabat2_75_contig_553_RRE-containing	RRE-containing	8650	RRE-Containing 1	396	8156
281	samp_4444_metabat2_185_contig_588_RRE-containing	RRE-containing	7935	RRE-Containing 10	584	7804
300	samp_4445_semibin_421_contig_290_RRE-containing	RRE-containing	13918	RRE-Containing 11	6548	13809
306	samp_4439_concoct_171_contig_155_RRE-containing	RRE-containing	20449	RRE-Containing 12	3489	12101
29	samp_4317_concoct_68_contig_97_RRE-containing	RRE-containing	15272	RRE-Containing 2	3564	15012
49	samp_4323_metabat2_108_contig_203_RRE-containing	RRE-containing	6879	RRE-Containing 3	1324	6279
66	samp_4441_maxbin_669_contig_191_RRE-containing	RRE-containing	14104	RRE-Containing 4	709	12149
84	samp_4446_metadecoder_636_contig_230_RRE-containing	RRE-containing	12601	RRE-Containing 5	4060	12149
91	samp_4319_maxbin_413_contig_136_RRE-containing	RRE-containing	9906	RRE-Containing 6	2891	9599
126	samp_4447_metabat2_48_contig_396_RRE-containing	RRE-containing	9920	RRE-Containing 7	1138	7798
204	samp_4444_semibin_569_contig_329_RRE-containing	RRE-containing	11369	RRE-Containing 8	679	11006
235	samp_4445_semibin_379_contig_460_RRE-containing	RRE-containing	15237	RRE-Containing 9	4921	11350
171	samp_4443_maxbin_277_contig_110_RRE-containing	RRE-containing,lassopeptide	10487	RRE-Containing-Lassopeptide 1	1027	10123
188	samp_4321_concoct_295_contig_156_spliceotide	spliceotide	16462	Spliceotide 1	370	15938
141	samp_4308_VAMB_457_contig_1077_spliceotide	spliceotide,RRE-containing	13000	Spliceotide 3	2	12451
247	samp_4326_metabat2_21_contig_315_spliceotide	spliceotide,RRE-containing	6320	Spliceotide 4	742	6321
285	samp_4322_metabat2_24_contig_394_spliceotide	spliceotide	13571	Splideotide 2	32	13170
232	samp_4445_concoct_1415_contig_907_NRPS-like	NRPS-like	7289	Spumigin-like 1	1500	7289
61	samp_4319_VAMB_955_contig_507_T1PKS	T1PKS	24287	T1PKS 1	4557	22260
284	samp_4322_metabat2_24_contig_185_T1PKS	T1PKS	25243	T1PKS 10	3217	20824
120	samp_4435_VAMB_805_contig_117_T1PKS	T1PKS	13791	T1PKS 2	698	12892
128	samp_4448_metadecoder_579_contig_38_T1PKS	T1PKS	32899	T1PKS 3	3707	13687
140	samp_4308_VAMB_457_contig_88_T1PKS	T1PKS	30254	T1PKS 4	20002	29978
213	samp_4447_concoct_1018_contig_1216_T1PKS	T1PKS	15490	T1PKS 5	409	14577
263	samp_4449_metabat2_97_contig_277_T1PKS	T1PKS	8484	T1PKS 6	1525	8385
268	samp_4443_metabat2_135_contig_520_T1PKS	T1PKS	26563	T1PKS 7	5625	23185
274	samp_4317_maxbin_26_contig_612_T1PKS	T1PKS	21481	T1PKS 8	1854	21481
279	samp_4444_metabat2_185_contig_246_T1PKS	T1PKS	14674	T1PKS 9	1327	14673
234	samp_4445_semibin_379_contig_282_T1PKS	PUFA,T1PKS,hglE-KS	20440	T1PKS-hglE-KS 1	2	14732
208	samp_4443_metadecoder_774_contig_17_T1PKS	T1PKS,prodigiosin,NRPS	59771	T1PKS-NRPS-Prodigiosin 1	4139	58628
183	samp_4434_metabat2_58_contig_508_T1PKS	T1PKS,terpene	17306	T1PKS-Terpene 1	76	15578
179	samp_4434_metabat2_58_contig_50_T3PKS	T3PKS	11732	T3PKS 1	3	11731
200	samp_4445_VAMB_546_contig_53_T3PKS	T3PKS	6818	T3PKS 2	1	6817
257	samp_4443_semibin_466_contig_286_T3PKS	T3PKS	9489	T3PKS 3	3	8405
9	samp_4444_semibin_482_contig_165_terpene	terpene	10855	Terpene 1	2	10857
43	samp_4447_VAMB_472_contig_346_terpene	terpene	11178	Terpene 10	1	11179
46	samp_4448_VAMB_889_contig_147_terpene	terpene	12591	Terpene 11	1	12592
48	samp_4445_maxbin_221_contig_370_terpene	terpene	10028	Terpene 12	1	10029
51	samp_4321_maxbin_137_contig_210_terpene	terpene	20932	Terpene 13	2	20934
52	samp_4321_maxbin_137_contig_261_terpene	terpene	20830	Terpene 14	2	20832
53	samp_4332_VAMB_1153_contig_44_terpene	terpene	11172	Terpene 15	2	11174
54	samp_4332_VAMB_1153_contig_99_terpene	terpene	17780	Terpene 16	1	17781
56	samp_4319_VAMB_955_contig_178_terpene	terpene	17463	Terpene 17	2	17465
60	samp_4319_VAMB_955_contig_444_terpene	terpene	11734	Terpene 18	1	11735
68	samp_4445_semibin_342_contig_168_terpene	terpene	20970	Terpene 19	1	20971
10	samp_4444_semibin_482_contig_216_terpene	terpene	14292	Terpene 2	2	14294
70	samp_4443_metabat2_120_contig_75_terpene	terpene	11682	Terpene 20	1	11683
71	samp_4443_metabat2_120_contig_110_terpene	terpene	14552	Terpene 21	1	14553
72	samp_4443_semibin_400_contig_169_terpene	terpene	9348	Terpene 22	1	9349
78	samp_4445_concoct_1447_contig_111_terpene	terpene	6821	Terpene 23	1	6822
79	samp_4445_concoct_1447_contig_277_terpene	terpene	7390	Terpene 24	1	7391
93	samp_4445_metabat2_36_contig_20_terpene	terpene	20923	Terpene 25	2	20925
94	samp_4445_metabat2_36_contig_61_terpene	terpene	21286	Terpene 26	2	21288
95	samp_4445_VAMB_1115_contig_244_terpene	terpene	16729	Terpene 27	1	16730
96	samp_4324_maxbin_57_contig_128_terpene	terpene	11706	Terpene 28	1	11707
100	samp_4324_maxbin_57_contig_447_terpene	terpene	9786	Terpene 29	1	9787
12	samp_4435_concoct_1904_contig_173_terpene	terpene	7382	Terpene 3	1	7383
103	samp_4434_semibin_67_contig_168_terpene	terpene	15546	Terpene 30	2	15548
104	samp_4434_semibin_67_contig_175_terpene	terpene	15682	Terpene 31	1	15683
108	samp_4445_metabat2_59_contig_300_terpene	terpene	8368	Terpene 32	1	8369
109	samp_4324_maxbin_57_contig_776_terpene	terpene	13276	Terpene 33	2	13278
117	samp_4448_VAMB_839_contig_1804_terpene	terpene	15472	Terpene 34	2	15474
121	samp_4435_VAMB_805_contig_126_terpene	terpene	10169	Terpene 35	1	10170
127	samp_4444_semibin_481_contig_179_terpene	terpene	6019	Terpene 36	1	6020
132	samp_4447_VAMB_322_contig_31_terpene	terpene	8457	Terpene 37	1	8458
134	samp_4447_VAMB_322_contig_532_terpene	terpene	9555	Terpene 38	1	9556
138	samp_4446_VAMB_96_contig_306_terpene	terpene	10930	Terpene 39	1	10931
23	samp_4435_concoct_1904_contig_2065_terpene	terpene	10868	Terpene 4	1	10869
142	samp_4443_VAMB_1051_contig_58_terpene	terpene	15297	Terpene 40	2	15299
143	samp_4331_metabat2_120_contig_60_terpene	terpene	14576	Terpene 41	2	14578
144	samp_4331_metabat2_120_contig_210_terpene	terpene	21259	Terpene 42	2	21261
148	samp_4435_maxbin_422_contig_157_terpene	terpene	11041	Terpene 43	1	11042
152	samp_4435_maxbin_422_contig_364_terpene	terpene	11115	Terpene 44	1	11116
154	samp_4435_maxbin_440_contig_357_terpene	terpene	7278	Terpene 45	1	7279
155	samp_4435_maxbin_440_contig_634_terpene	terpene	8376	Terpene 46	1	8377
163	samp_4446_VAMB_171_contig_132_terpene	terpene	10302	Terpene 47	1	10303
166	samp_4444_metabat2_78_contig_58_terpene	terpene	6249	Terpene 48	1	6250
167	samp_4444_metabat2_78_contig_113_terpene	terpene	13323	Terpene 49	2	13325
26	samp_4444_metabat2_75_contig_469_terpene	terpene	6225	Terpene 5	1	6226
168	samp_4443_semibin_480_contig_163_terpene	terpene	8920	Terpene 50	1	8921
170	samp_4443_maxbin_277_contig_38_terpene	terpene	12666	Terpene 51	1	12667
176	samp_4324_maxbin_53_contig_286_terpene	terpene	13693	Terpene 52	1	13694
186	samp_4321_concoct_295_contig_35_terpene	terpene	7718	Terpene 53	1	7719
192	samp_4444_metabat2_114_contig_228_terpene	terpene	20935	Terpene 54	2	20937
195	samp_4320_metadecoder_628_contig_198_terpene	terpene	12243	Terpene 55	1	12244
197	samp_4443_semibin_379_contig_6_terpene	terpene	14240	Terpene 56	1	14241
201	samp_4448_metabat2_83_contig_176_terpene	terpene	10645	Terpene 57	1	10646
203	samp_4444_semibin_569_contig_138_terpene	terpene	21084	Terpene 58	2	21086
207	samp_4443_concoct_2141_contig_81_terpene	terpene	14258	Terpene 59	1	14259
34	samp_4317_concoct_68_contig_406_terpene	terpene	19770	Terpene 6	2	19772
212	samp_4447_concoct_1018_contig_976_terpene	terpene	7197	Terpene 60	1	7198
218	samp_4445_metabat2_158_contig_342_terpene	terpene	15839	Terpene 61	1	15840
220	samp_4445_metabat2_158_contig_419_terpene	terpene	14948	Terpene 62	1	14949
223	samp_4445_concoct_1532_contig_132_terpene	terpene	14195	Terpene 63	1	14196
225	samp_4445_maxbin_504_contig_64_terpene	terpene	10733	Terpene 64	1	10734
226	samp_4444_semibin_500_contig_4_terpene	terpene	11034	Terpene 65	1	11035
228	samp_4445_metabat2_46_contig_72_terpene	terpene	12144	Terpene 66	2	12146
230	samp_4445_metabat2_46_contig_482_terpene	terpene	8898	Terpene 67	1	8899
236	samp_4445_semibin_379_contig_677_terpene	terpene	8790	Terpene 68	1	8791
241	samp_4322_concoct_184_contig_278_terpene	terpene	16515	Terpene 69	1	16516
35	samp_4444_metabat2_171_contig_181_terpene	terpene	10534	Terpene 7	1	10535
248	samp_4447_metabat2_80_contig_110_terpene	terpene	7517	Terpene 70	1	7518
249	samp_4443_semibin_319_contig_86_terpene	terpene	12545	Terpene 71	1	12546
256	samp_4443_semibin_466_contig_149_terpene	terpene	8115	Terpene 72	1	8116
258	samp_4444_metadecoder_351_contig_152_terpene	terpene	16755	Terpene 73	1	16756
260	samp_4313_concoct_735_contig_94_terpene	terpene	16518	Terpene 74	1	16519
261	samp_4313_concoct_735_contig_188_terpene	terpene	10786	Terpene 75	2	10788
276	samp_4318_metabat2_38_contig_498_terpene	terpene	14796	Terpene 76	1	14797
280	samp_4444_metabat2_185_contig_418_terpene	terpene	10535	Terpene 77	1	10536
283	samp_4322_metabat2_24_contig_181_terpene	terpene	12648	Terpene 78	1	12649
289	samp_4444_metabat2_168_contig_614_terpene	terpene	12027	Terpene 79	2	12029
36	samp_4444_maxbin_831_contig_107_terpene	terpene	20950	Terpene 8	2	20952
291	samp_4448_concoct_1792_contig_692_terpene	terpene	12948	Terpene 80	1	12949
299	samp_4445_semibin_421_contig_279_terpene	terpene	13507	Terpene 81	1	13508
301	samp_4445_semibin_421_contig_292_terpene	terpene	20830	Terpene 82	2	20832
305	samp_4445_semibin_366_contig_76_terpene	terpene	20836	Terpene 83	2	20838
39	samp_4447_VAMB_472_contig_32_terpene	terpene	21166	Terpene 9	1	21167
164	samp_4320_metadecoder_702_contig_50_terpene	terpene,NRPS-like	63705	Terpene-NRPS-like 1	2	63707
112	samp_4448_VAMB_839_contig_142_terpene	terpene,oligosaccharide	29354	Terpene-Oligosaccharide 1	2	29356
206	samp_4447_VAMB_291_contig_134_thioamitides	thioamitides	13466	Thioamitide 1	1	13467
217	samp_4445_metabat2_158_contig_330_thioamitides	thioamitides	15513	Thioamitide 2	1	15514
25	samp_4444_metabat2_75_contig_361_cyanobactin	cyanobactin	5267	exclude
74	samp_4434_VAMB_405_contig_1049_cyanobactin	cyanobactin	5175	exclude
245	samp_4320_metadecoder_628_contig_358_cyanobactin	cyanobactin	6687	exclude
252	samp_4443_semibin_319_contig_227_cyanobactin	cyanobactin	10344	exclude
44	samp_4447_VAMB_472_contig_481_hglE-KS	hglE-KS	26605	exclude
114	samp_4448_VAMB_839_contig_499_hglE-KS	hglE-KS,T1PKS	37753	exclude
124	samp_4447_metabat2_48_contig_115_hglE-KS	hglE-KS,T1PKS	38609	exclude
131	samp_4307_semibin_116_contig_302_hglE-KS	hglE-KS,T1PKS	52343	exclude
250	samp_4443_semibin_319_contig_133_hglE-KS	hglE-KS,T1PKS	27530	exclude
298	samp_4445_semibin_421_contig_253_hglE-KS	hglE-KS,T1PKS	29346	exclude
22	samp_4435_concoct_1904_contig_1418_NRPS	NRPS	5607	exclude
102	samp_4434_semibin_67_contig_123_NRPS	NRPS	6545	exclude
116	samp_4448_VAMB_839_contig_698_NRPS	NRPS	6830	exclude
209	samp_4447_concoct_1018_contig_5_NRPS	NRPS	5534	exclude
214	samp_4447_concoct_1018_contig_1849_NRPS	NRPS	5149	exclude
222	samp_4445_concoct_1532_contig_113_NRPS	NRPS	6032	exclude
293	samp_4443_VAMB_834_contig_1087_NRPS	NRPS	5498	exclude
198	samp_4443_semibin_379_contig_293_NRPS-like	NRPS-like	6000	exclude
199	samp_4443_maxbin_242_contig_585_NRPS-like	NRPS-like	5279	exclude
42	samp_4447_VAMB_472_contig_184_lanthipeptide-class-ii	NRPS-like,lanthipeptide-class-ii	6661	exclude
224	samp_4445_concoct_1532_contig_461_T1PKS	NRPS-like,T1PKS	7255	exclude
137	samp_4445_VAMB_519_contig_172_RiPP-like	RiPP-like	6178	exclude
266	samp_4443_metabat2_135_contig_128_RiPP-like	RiPP-like	6083	exclude
287	samp_4313_maxbin_378_contig_31_RRE-containing	RRE-containing	5563	exclude
20	samp_4435_concoct_1904_contig_1274_T1PKS	T1PKS	5481	exclude
38	samp_4447_VAMB_472_contig_5_T1PKS	T1PKS	5978	exclude
185	samp_4434_metabat2_58_contig_545_T1PKS	T1PKS	18078	exclude
216	samp_4445_metabat2_158_contig_286_T1PKS	T1PKS	6599	exclude
237	samp_4445_semibin_379_contig_755_T1PKS	T1PKS	6999	exclude
244	samp_4320_metadecoder_628_contig_317_T1PKS	T1PKS	11888	exclude
272	samp_4317_maxbin_26_contig_199_T1PKS	T1PKS	14829	exclude
37	samp_4444_maxbin_831_contig_286_terpene	terpene	5138	exclude
67	samp_4445_semibin_342_contig_154_terpene	terpene	5588	exclude
122	samp_4435_VAMB_805_contig_137_terpene	terpene	5981	exclude
146	samp_4310_metabat2_90_contig_134_terpene	terpene	5955	exclude
161	samp_4445_VAMB_590_contig_249_terpene	terpene	5032	exclude
162	samp_4445_VAMB_590_contig_323_terpene	terpene	5819	exclude
227	samp_4444_semibin_496_contig_283_terpene	terpene	5923	exclude
288	samp_4432_VAMB_631_contig_1968_cyanobactin	cyanobactin	5158	exclude
302	samp_4445_semibin_421_contig_328_cyanobactin	cyanobactin	5859	exclude

## Sheet: SITable6
Tree	GenBank or NCBI	Name On Tree
All Trees	GCA_000316515.1	Cyanobium gracile PCC 6307
Microcystis	GCA_008974145.1	Microcystis aeruginosa NIES-4325
Microcystis	GCA_002095975.1	Microcystis aeruginosa PCC 7806SL
Microcystis	GCA_007096905.1	Microcystis wesenbergii Mw MB S 20031200 S109D
Microcystis	GCA_007096585.1	Microcystis wesenbergii Mw MB S 20031200 S109
Microcystis	GCA_007096485.1	Microcystis novacekii Mn MB F 20050700 S1D
Microcystis	GCA_007096045.1	Microcystis novacekii Mn MB F 20050700 S1
Microcystis	GCA_007096865.1	Microcystis panniformis Mp MB F 20051200 S9
Microcystis	GCA_007096905.1	Microcystis panniformis Mp MB F 20051200 S6
Microcystis	GCA_009995705.1	Microcystis aeruginosa W13-11
Microcystis	GCA_007095855.1	Microcystis aeruginosa Ma MB F 20061100 S20D
Microcystis	GCA_007095885.1	Microcystis aeruginosa Ma MB F 20061100 S20
Microcystis	GCA_009996085.1	Microcystis aeruginosa L211-07
Microcystis	SAMN41711483	27. Bridge Island (Microcystis aeruginosa A)
Microcystis	SAMN41711474	26. Mbita West (Microcystis panniformis A)
Microcystis	GCA_001264245.1	Microcystis panniformis FACHB-1757
Microcystis	GCA_000312225.1	Microcystis aeruginosa PCC 9807
Microcystis	GCA_000312185.1	Microcystis aeruginosa PCC 9443
Microcystis	GCA_027531875.1	Microcystis sp. WLECC 19-84.1
Microcystis	GCA_009996455.1	Microcystis aeruginosa F13-15
Microcystis	SAMN41711324	5. Mbita East (Microcystis panniformis A)
Microcystis	SAMN41711408	1. Homa Bay (Microcystis sp.)
Microcystis	SAMN41711381	2. Homa Bay Pier (Microcystis panniformis A)
ADA	GCA_009712085.1	Anabaena sp. UHCC 0253
ADA	GCA_017355725.1	Anabaena sp. 54
ADA	GCA_018447775.1	Dolichospermum sp. WA123
ADA	GCA_017355625.1	Dolichospermum sp. DET73
ADA	From https://deepblue.lib.umich.edu/bitstream/handle/2027.42/193158/MS_Thesis_DenUyl_DeepBlue_FinalSignatures.pdf?sequence=1&isAllowed=y	Dolichospermum sp. Lake Erie 2020 WE8
ADA	GCA_017346855.1	Aphanizomenon flos-aquae DEX188
ADA	GCA_001593825.2	Aphanizomenon flos-aquae UKL13-PB
ADA	GCA_009712075.2	Dolichospermum planctonicum UHCC 0167
ADA	GCF_005402965.1	Dolichospermum planctonicum NIES-80
ADA	GCA_001672075.1	Anabaena sp. CRKS33
ADA	GCA_000426905.1	Dolichospermum circinale AWQC131C
ADA	GCA_000426925.1	Dolichospermum circinale AWQC310F
ADA	From https://deepblue.lib.umich.edu/bitstream/handle/2027.42/193158/MS_Thesis_DenUyl_DeepBlue_FinalSignatures.pdf?sequence=1&isAllowed=y	Dolichospermum sp. Lake Erie 2022 WE12
ADA	From https://deepblue.lib.umich.edu/bitstream/handle/2027.42/193158/MS_Thesis_DenUyl_DeepBlue_FinalSignatures.pdf?sequence=1&isAllowed=y	Dolichospermum sp. Lake Erie 2017 WE12
ADA	SAMN41711487	27. Bridge Island (Dolichospermum sp.)
ADA	SAMN41711470	25. Mbita East (Dolichospermum sp.)
ADA	SAMN41711489	28. Bondo (Dolichospermum sp.)
ADA	SAMN41711415	1. Homa Bay (Dolichospermum sp.)
ADA	SAMN41711477	26. Mbita West (Dolichospermum sp.)
Planktothrix	GCA_900010725.2	Planktothrix serta PCC 8927
Planktothrix	GCA_015207485.1	Planktothrix mougeoti LEGE 06226
Planktothrix	GCA_900009145.1	Planktothrix tepida PCC 9214
Planktothrix	SAMN41711432	15. Sondu Miriu (Planktothrix spp.)
Planktothrix	SAMN41711440	17. Southern Mid-Gulf (Planktothrix spp.)
Planktothrix	SAMN41711420	10. Kisumu Harbor (Planktothrix spp.)
Planktothrix	GCA_900009265.2	Planktothrix paucivesiculata PCC 9631
Planktothrix	GCA_963898545.1	Planktothrix sp. PCC 11201
Planktothrix	GCA_904830915.1	Planktothrix agardhii PCC 7805
Planktothrix	GCA_021554855.1	Planktothrix agardhii 1804
Planktothrix	GCA_904830885.1	Planktothrix agardhii PCC 7811
Planktothrix	GCA_904830765.1	Planktothrix agardhii NIVA-CYA 126/8
Planktothrix	GCA_021554935.1	Planktothrix agardhii 1029
Planktothrix	GCA_000464765.1	Planktothrix prolifica NIVA-CYA 406
Planktothrix	GCA_904830895.1	Planktothrix rubescens PCC 7821
Planktothrix	GCA_000464845.1	Planktothrix prolifica NIVA-CYA 98
Planktothrix	GCA_000464785.1	Planktothrix rubescens NIVA-CYA 407
Planktothrix	GCA_000464825.1	Planktothrix agardhii NIVA-CYA 56/3
Planktothrix	GCA_000464665.1	Planktothrix agardhii NIVA-CYA 15
Planktothrix	GCA_000464805.1	Planktothrix prolifica NIVA-CYA 540
Planktothrix	GCA_000464725.1	Planktothrix agardhii NIVA-CYA 34
Spaerospermopsis	GCA_019598945.1	Sphaerospermopsis torques-reginae ITEP-024
Spaerospermopsis	GCF_014299995.1	Sphaerospermopsis spp. LEGE 00249
Spaerospermopsis	GCF_015207205.1	Sphaerospermopsis spp. LEGE 08334
Spaerospermopsis	SAMN41711478	26. Mbita West (Sphaerospermopsis kisseleviana A)
Spaerospermopsis	SAMN41711493	30. Rosinga Channel (Sphaerospermopsis kisseleviana A)
Spaerospermopsis	SAMN41711482	27. Bridge Island (Sphaerospermopsis kisseleviana A)
Spaerospermopsis	SAMN41711466	25. Mbita East (Sphaerospermopsis kisseleviana A)
Spaerospermopsis	GCF_028329225.1	Sphaerospermopsis kisseleviana CS-549
Spaerospermopsis	From https://deepblue.lib.umich.edu/bitstream/handle/2027.42/193158/MS_Thesis_DenUyl_DeepBlue_FinalSignatures.pdf?sequence=1&isAllowed=y	Lake Erie Sphaerospermopsis kisseleviana A
Spaerospermopsis	GCF_015207835.1	Sphaerospermopsis aphanizomenoides LEGE 00250
Spaerospermopsis	GCF_014696195.1	Sphaerospermopsis spp. FACHB-1094
Spaerospermopsis	GCF_014696235.1	Sphaerospermopsis spp. FACHB-1194
Spaerospermopsis	GCF_005402885.1	Sphaerospermopsis reniformis NIES-1949
